# Supplementary material for: Discovery of viruses and bacteria associated with swine respiratory disease on farms at a nationwide scale in China using metatranscriptomic and metagenomic sequencing
Source: mSystems. 2025 Jan 30;10(2):e00025-25. doi: 10.1128/msystems.00025-25 (PMC11834406; doi:10.1128/msystems.00025-25)
Supplement: Table S1 — Relative abundances of viral species associated with swine respiratory disease in China. [file msystems.00025-25-s0003.xls]

## Sheet: Species.rpm
Table S1. Relative abundances of viral species associated with swine respiratory disease in China.
Species	Domain	Families	DBX1	DBX2	HBD	HBX1	HBX2	HDD1	HDD2	HDX1	HDX2	HND1	HND2	HNX1	HNX2	HZD1	HZD2	HZX1	HZX2	XBD	XBX1	XBX2	XND	XNX1	XNX2
Getah virus	Viruses	Togaviridae	0	0	0	0	0	0	0	0	0	5320	0	0	0	0	0	0	0	0	0	0	0	0	815696
Atypical porcine pestivirus	Viruses	Flaviviridae	0	0	0	0	0	849102	12006	0	32585	272008	0	20074	0	0	0	0	0	0	0	0	0	0	0
Influenza A virus	Viruses	Orthomyxoviridae	0	0	0	0	0	0	0	1272	0	0	0	979603	0	0	0	0	0	7	0	10387	0	1474	0
Mammalian orthorubulavirus 5	Viruses	Paramyxoviridae	0	0	0	0	0	0	0	0	0	0	0	0	0	0	0	0	0	0	0	0	0	0	1018
Porcine picobirnavirus	Viruses	Picobirnaviridae	0	0	0	0	0	0	0	0	0	0	0	182	0	0	0	0	0	0	0	0	0	0	0
Porcine reproductive and respiratory syndrome virus	Viruses	Arteriviridae	916956	1000000	980322	999845	1000000	150898	952635	998728	934092	722673	1000000	141	1000000	999890	892949	1000000	767419	999838	760446	989613	998643	997430	182947
Alphacoronavirus 1	Viruses	Coronaviridae	0	0	0	0	0	0	6916	0	0	0	0	0	0	0	0	0	0	0	0	0	0	0	0
Porcine circovirus 2	Viruses	Circoviridae	63.1579	20.24	0	40.2889	90369	0	0	0	1438.59	0	17.3424	0	1350.14	0	0	0	57.0841	0	1881.3	1640.16	0	0	153.202
Porcine mastadenovirus B	Viruses	Adenoviridae	0	0	68.7393	0	0	0	0	0	50.477	220.502	0	0	0	0	0	0	0	0	0	0	0	0	0
Bovine gammaherpesvirus 6	Viruses	Herpesviridae	0	0	0	0	0	0	0	0	0	0	0	0	0	0	0	0	0	29.674	0	0	0	0	0
Suid betaherpesvirus 2	Viruses	Herpesviridae	223.684	941.162	58.9194	332.383	0	0	299.651	622.763	25.2385	269.502	52.0273	316.756	47.7926	63.4186	0	772.719	4429.73	445.11	12175.4	68.34	0	309.399	24.5124
Suid gammaherpesvirus 3	Viruses	Herpesviridae	0	0	0	0	0	0	0	0	25.2385	0	86.7122	0	0	0	0	0	0	0	0	0	0	0	0
Torque teno sus virus	Viruses	Anelloviridae	0	0	0	0	15.6551	0	0	0	0	0	0	0	0	0	0	0	0	0	0	29.2886	0	0	0
Torque teno sus virus 1b	Viruses	Anelloviridae	0	0	0	0	399.205	0	0	0	0	0	0	0	0	0	0	0	0	0	0	78.1029	0	0	0
Torque teno sus virus k2b	Viruses	Anelloviridae	0	0	0	0	23.4826	0	0	0	0	0	0	0	0	0	0	0	0	0	0	0	0	0	0
Porcine parvovirus 7	Viruses	Parvoviridae	413.158	0	78.5592	9810.34	23.4826	0	0	0	214.527	0	43.3561	26.3964	203.118	0	0	0	0	0	0	9323.53	0	0	0
Porcine parvovirus 4	Viruses	Parvoviridae	0	0	0	0	0	0	0	0	0	0	0	0	0	0	127.327	0	0	0	0	0	0	0	0
Porcine parvovirus 6	Viruses	Parvoviridae	0	0	0	0	3913.77	3858.66	0	0	0	588.005	0	0	370.392	0	0	0	0	14.837	0	0	0	0	6.12809
Porcine parvovirus 1	Viruses	Parvoviridae	34.2105	0	0	0	0	0	0	0	0	551.254	0	0	0	0	0	0	0	0	0	224.546	0	0	0
Porcine parvovirus 3	Viruses	Parvoviridae	0	0	0	0	78.2754	0	0	0	50.477	0	0	211.171	0	0	0	0	125.585	0	607.803	0	0	0	30.6404
Porcine parvovirus 2	Viruses	Parvoviridae	5.26316	30.3601	0	886.355	15.6551	0	18734.7	13821.6	0	24.5002	52.0273	0	0	0	0	4762.99	0	29.674	0	97.6286	0	23.7999	0
