# Supplementary material for: Discovery of viruses and bacteria associated with swine respiratory disease on farms at a nationwide scale in China using metatranscriptomic and metagenomic sequencing
Source: mSystems. 2025 Jan 30;10(2):e00025-25. doi: 10.1128/msystems.00025-25 (PMC11834406; doi:10.1128/msystems.00025-25)
Supplement: Table S2 — Relative abundances of bacterial species associated with swine respiratory disease in China. [file msystems.00025-25-s0004.xls]

## Sheet: Bacterial species
Table S2. Relative abundances of bacterial species associated with swine respiratory disease in China.
Classification	Families		DBX1	DBX2	HBD	HBX1	HBX2	HDD1	HDD2	HDX1	HDX2	HND1	HND2	HNX1	HNX2	HZD1	HZD2	HZX1	HZX2	XBD	XBX1	XBX2	XND	XNX1	XNX2
Achromobacter xylosoxidans	Alcaligenaceae		0	0	0	0	78.2754	0	0	0	0	0	0	0	0	0	0	0	0	0	0	0	0	0	0
Acinetobacter defluvii	Moraxellaceae		0	0	0	0	0	0	0	0	0	0	0	0	0	0	0	0	22.8337	0	0	0	0	0	0
Acinetobacter idrijaensis	Moraxellaceae		0	0	0	40.2889	0	0	0	0	0	0	0	0	0	0	0	0	0	0	0	87.8657	0	0	12.2562
Acinetobacter lwoffii	Moraxellaceae		39.4737	0	0	0	0	0	0	0	0	0	0	0	0	0	0	0	79.9178	0	0	0	0	0	0
Acinetobacter radioresistens	Moraxellaceae		0	0	0	0	0	0	0	0	0	0	0	0	0	0	0	0	11.4168	0	0	0	0	0	0
Acinetobacter rongchengensis	Moraxellaceae		28.9474	0	0	0	0	0	0	0	0	0	0	0	0	0	0	0	0	0	0	0	0	0	0
Acinetobacter seifertii	Moraxellaceae		13.1579	0	0	0	0	0	0	0	63.0963	0	0	0	0	0	0	0	0	0	0	0	0	0	0
Acinetobacter soli	Moraxellaceae		0	0	0	0	0	0	0	0	0	0	0	0	0	0	0	0	22.8337	0	0	0	0	0	0
Acinetobacter sp.	Moraxellaceae		0	0	0	0	0	0	0	0	0	0	0	0	0	0	0	0	433.839	0	19.2953	0	0	0	0
Acinetobacter sp. 983759	Moraxellaceae		5.26316	0	29.4597	0	0	0	0	0	0	0	0	0	0	0	0	0	22.8337	0	0	0	0	0	0
Acinetobacter sp. ANC 4216	Moraxellaceae		0	0	19.6398	0	0	0	0	0	0	0	0	0	0	0	0	0	0	0	0	0	0	0	0
Acinetobacter sp. NIPH 713	Moraxellaceae		0	0	58.9194	0	0	0	0	0	0	0	0	0	0	0	0	0	0	0	0	0	0	0	0
Acinetobacter sp. RF15B	Moraxellaceae		0	0	19.6398	0	0	0	0	0	0	0	0	0	0	0	0	0	0	0	0	0	0	0	0
Acinetobacter sp. WCHAc060007	Moraxellaceae		0	0	0	0	0	0	0	0	63.0963	0	0	0	0	0	0	0	0	0	0	0	0	0	0
Acinetobacter sp. YH12036	Moraxellaceae		0	0	0	0	0	0	0	0	0	0	0	0	0	0	0	0	102.751	0	0	0	0	0	0
Acinetobacter sp. YH12210	Moraxellaceae		0	0	0	0	0	0	0	0	0	0	0	0	0	0	0	0	159.836	0	0	0	0	0	0
Acinetobacter sp. YH12251	Moraxellaceae		5.26316	0	0	0	0	0	0	0	0	0	0	0	0	0	0	0	45.6673	0	0	0	0	0	0
Acinetobacter sp. YH16032	Moraxellaceae		60.5263	0	0	0	0	0	0	0	0	0	0	0	0	0	0	0	0	0	0	0	0	0	0
Acinetobacter sp. YH16053	Moraxellaceae		0	0	0	0	0	0	0	0	0	0	0	0	0	0	0	0	159.836	0	0	0	0	0	0
Acinetobacter towneri	Moraxellaceae		0	0	0	0	0	0	0	0	25.2385	0	0	0	0	0	0	0	45.6673	0	0	0	0	0	0
Acinetobacter ursingii	Moraxellaceae		0	0	0	0	0	0	0	0	0	0	0	0	0	0	0	0	137.002	0	0	0	0	0	0
Acinetobacter variabilis	Moraxellaceae		0	0	0	0	0	0	0	0	0	0	0	0	0	0	0	0	68.501	0	0	0	0	0	0
Acinetobacter bereziniae	Moraxellaceae		0	0	0	0	0	0	0	0	0	0	0	0	0	0	4203	0	862	0	0	0	0	0	0
Acinetobacter oryzae	Moraxellaceae		0	0	1521	0	0	0	0	0	0	0	0	0	0	0	2937	47403	0	18160	0	3912	0	0	0
Actinobacillus capsulatus	Pasteurellaceae		0	0	0	0	0	91.6003	0	0	0	0	0	0	0	0	0	0	0	0	0	0	0	0	0
Actinobacillus equuli	Pasteurellaceae		0	0	0	0	0	11.45	0	0	0	0	0	0	0	31.7093	16.9769	0	0	0	0	0	0	0	0
Actinobacillus lignieresii	Pasteurellaceae		0	0	0	0	0	263.351	0	0	0	24.5002	0	0	0	31.7093	0	0	0	0	0	0	0	0	0
Actinobacillus pleuropneumoniae	Pasteurellaceae		0	0	0	0	93.9305	4545.66	0	0	0	245.002	0	0	0	650.04	33.9538	0	0	0	0	0	0	0	0
Actinobacillus suis	Pasteurellaceae		0	0	0	0	0	0	0	0	0	49.0004	0	0	0	0	0	0	68.501	0	0	0	0	0	0
Actinomadura cremea	Thermomonosporaceae		0	0	0	292.094	367.895	0	0	9.29498	0	0	0	0	0	0	0	0	0	0	299.078	400.277	0	0	67.409
Bacillus pseudomycoides	Bacillaceae		0	70.8402	0	0	39.1377	0	0	0	25.2385	0	0	0	0	0	16.9769	0	34.2505	0	0	0	0	0	0
Bacillus sp. P16(2019)	Bacillaceae		0	0	0	0	0	0	0	0	0	0	0	0	0	0	0	0	102.751	0	0	0	0	0	0
Bacillus thuringiensis	Bacillaceae		5.26316	30.3601	0	271.95	195.689	0	13.0283	0	0	0	26.0137	105.585	119.481	0	0	0	11.4168	44.511	202.601	273.36	0	0	104.178
Bacteroidales bacterium			10060.5	22213.5	22742.9	26177.7	27709.5	15892.6	20949.5	29232.7	24784.2	26619.5	20568.1	34618.8	21984.6	32137.4	22647.2	34671	35243.7	27092.4	23096.5	24045.9	27297.9	22479	17048.3
Bacteroides cellulosilyticus	Bacteroidaceae		0	0	0	0	0	0	0	0	0	0	0	0	0	0	0	0	45.6673	0	0	0	0	0	0
Bacteroides fragilis	Bacteroidaceae		0	0	0	0	0	0	0	0	0	0	0	0	0	0	0	0	45.6673	0	0	0	0	0	0
Bacteroides uniformis	Bacteroidaceae		0	0	0	0	0	0	0	0	0	0	0	0	0	0	8.48846	0	0	0	57.886	0	0	0	0
Bacteroides heparinolyticus	Bacteroidaceae		0	51	0	0	0	0	13313	0	0	0	0	0	0	0	0	0	0	321	12612	0	0	0	0
Bacteroides pyogenes	Bacteroidaceae		0	0	0	0	0	0	51660	0	0	0	0	0	0	0	0	0	0	643	0	105	0	0	0
Bergeyella cardium	Weeksellaceae		0	0	0	0	0	0	0	0	0	0	0	0	0	0	0	0	68.501	0	0	0	0	0	0
Bergeyella zoohelcum	Weeksellaceae		26190	0	0	48096	0	0	0	255596	0	0	0	0	1419	0	0	0	478243	0	0	0	0	522	0
Berryella intestinalis	Weeksellaceae		0	0	0	0	0	0	10620	0	0	15105	0	0	0	0	0	0	0	0	0	0	0	0	0
Brevundimonas bullata	Caulobacteraceae		0	0	0	0	0	0	0	0	0	0	0	0	0	0	0	0	0	34873	0	4069	0	135396	0
Brevundimonas vancanneytii	Caulobacteraceae		0	0	0	0	0	0	0	0	0	0	0	0	0	0	0	0	747	0	0	0	0	53967	0
Capnocytophaga canimorsus	Flavobacteriaceae		0	0	0	0	0	0	0	18.59	0	0	0	0	0	0	0	0	239.753	0	0	0	0	0	0
Capnocytophaga canis	Flavobacteriaceae		0	0	0	0	0	0	0	0	0	0	0	0	0	0	0	0	411.006	0	0	0	0	0	0
Capnocytophaga sp.	Flavobacteriaceae		0	0	0	0	0	0	0	0	0	0	0	0	0	0	0	0	57.0841	0	0	0	0	0	0
Capnocytophaga sp. H2931	Flavobacteriaceae		0	0	0	0	0	0	0	46.4749	0	0	0	0	0	0	0	0	1118.85	0	0	0	0	0	0
Chlamydia abortus	Chlamydiaceae		0	273.241	0	0	0	263.351	0	55.7699	0	0	0	52.7927	95.5852	0	16.9769	50.6701	45.6673	207.718	0	0	0	11.8999	0
Chlamydia trachomatis	Chlamydiaceae		2.63158	4968.93	127.659	20.1444	0	5106.71	0	18.59	0	0	0	0	0	31.7093	0	50.6701	0	8041.66	0	0	71.4294	35.6998	2150.96
Citrobacter freundii	Enterobacteriaceae		42.1053	0	0	0	0	0	0	0	0	0	0	0	0	0	0	0	34.2505	0	0	0	0	0	0
Citrobacter sp. RHBSTW-00599	Enterobacteriaceae		0	0	0	0	0	0	0	0	0	0	0	0	0	0	42.4423	0	0	0	0	0	0	0	0
Clostridium perfringens	Clostridiaceae		0	0	61314	0	0	0	0	0	0	0	0	0	0	0	7192	0	0	0	0	0	0	0	0
Corynebacterium stationis	Corynebacteriaceae		1218	0	0	0	0	0	0	0	0	0	0	0	0	0	2127	0	13011	0	0	0	0	0	0
Corynebacterium xerosis	Corynebacteriaceae		2001	0	0	0	0	0	0	0	0	0	0	0	0	0	0	0	33805	0	0	0	0	0	0
Cutibacterium acnes	Propionibacteriaceae		0	0	9392	0	0	0	0	0	0	0	0	20432	0	0	0	0	201	0	0	0	0	18385	0
Dolosigranulum pigrum	Carnobacteriaceae		0	0	0	0	0	0	0	0	0	0	0	0	0	0	50.9308	0	0	0	0	0	0	0	0
Elizabethkingia anophelis	Weeksellaceae		0	0	0	0	0	0	0	0	0	0	0	0	0	0	0	0	102.751	0	0	0	0	0	0
Elizabethkingia meningoseptica	Weeksellaceae		0	0	0	0	0	0	0	55.7699	0	0	0	0	0	0	0	0	45.6673	0	0	0	0	0	0
Enterobacter cloacae	Enterobacteriaceae		7.89474	40.4801	39.2796	50.3611	39.1377	160.3	65.1415	158.015	176.67	49.0004	130.068	92.3873	0	63.4186	110.35	12.6675	79.9178	148.37	48.2383	68.34	59.5245	107.1	61.2809
Enterobacter cloacae complex sp. 743-2DZ2F-22B	Enterobacteriaceae		13.1579	0	0	0	0	0	0	0	0	0	0	0	0	0	0	0	0	0	0	0	0	0	0
Enterobacter hormaechei	Enterobacteriaceae		1171.05	2671.69	3191.47	3082.1	3115.36	3618.21	2227.84	2807.08	3407.2	2927.77	3060.94	3431.53	2365.73	4122.21	2792.7	3420.23	3915.97	2804.2	1669.05	3036.25	3214.32	2653.69	2046.78
Enterobacter kobei	Enterobacteriaceae		0	0	0	529	47194	0	0	0	0	7919	50	0	0	0	0	0	0	0	26877	0	0	0	0
Enterococcus cecorum	Enterococcaceae		0	0	0	0	0	0	0	0	0	0	0	0	0	0	16.9769	0	0	0	0	0	0	0	0
Enterococcus faecium	Enterococcaceae		97.3684	0	68.7393	60.4333	125.241	137.4	52.1132	102.245	126.193	171.501	156.082	158.378	227.015	221.965	186.746	50.6701	68.501	118.696	77.1813	331.937	166.669	71.3997	147.074
Enterococcus sp.	Enterococcaceae		15.7895	0	0	0	0	0	0	0	0	0	0	0	0	0	0	0	0	0	0	0	0	0	0
Enterococcus casseliflavus	Enterococcaceae		7309	0	10715	0	0	0	0	0	0	0	0	0	0	0	0	0	0	0	0	0	0	0	0
Enterococcus faecalis	Enterococcaceae		282085	0	33402	64613	10047	0	0	0	0	0	0	0	0	0	0	0	20938	78063	0	0	87385	638	0
Escherichia coli	Enterobacteriaceae		271287	15220.5	18078.4	15188.9	11177.7	22797	21040.7	17586.1	15786.7	16941.9	16865.5	16669.3	19893.7	18074.3	20499.6	17645.9	21680.6	23205.1	21938.8	50044.4	17285.9	17124	9915.25
Filifactor alocis	Peptostreptococcaceae		0	0	0	0	0	0	32318	0	0	0	0	0	0	0	0	0	0	281	0	35	0	0	0
Fusobacterium necrophorum	Fusobacteriaceae		2958	0	0	0	0	0	150617	0	0	0	0	72	557594	0	0	20595	431	1527	43867	349	0	0	0
Glaesserella parasuis	Pasteurellaceae		3045	29602	1058	0	0	0	3825	5372	0	0	2356	66695	244	0	0	0	632	442	0	0	0	0	0
Haemophilus influenzae	Pasteurellaceae		0	0	0	0	31.3102	22.9001	0	0	0	147.001	26.0137	0	59.7407	31.7093	16.9769	0	0	0	0	39.0514	0	0	0
Haemophilus paraphrohaemolyticus	Pasteurellaceae		0	0	0	0	0	0	0	0	0	318.503	0	0	0	0	0	0	0	0	0	0	0	0	0
Haemophilus sputorum	Pasteurellaceae		0	0	0	0	0	0	0	0	0	36.7503	0	0	0	0	0	0	0	0	0	0	0	0	0
Klebsiella michiganensis	Enterobacteriaceae		26723.7	78086.1	107086	102485	91731	104127	111965	111744	106229	107066	112232	104384	108788	106781	103916	108611	98013.5	114186	92405.4	98448.7	106763	107492	67347.7
Klebsiella pneumoniae	Enterobacteriaceae		410.526	232.761	363.336	694.983	1095.86	309.151	872.896	994.562	921.205	698.256	459.575	1069.05	537.667	982.988	662.1	570.039	1175.93	118.696	646.394	1523.01	1333.35	690.197	539.272
Klebsiella quasipneumoniae	Enterobacteriaceae		0	0	0	0	0	0	0	0	0	0	0	0	0	0	0	0	79.9178	0	0	0	0	0	0
Klebsiella quasivariicola	Enterobacteriaceae		0	0	0	0	0	0	0	9.29498	25.2385	0	0	0	0	0	0	0	0	0	0	0	11.9049	0	24.5124
Klebsiella variicola	Enterobacteriaceae		342.105	1477.52	1178.39	1752.57	1917.75	1591.55	1354.94	2007.71	1413.36	1592.51	1422.08	1794.95	908.059	1680.59	1570.37	1431.43	1484.19	1988.16	1177.02	1825.65	1452.4	1630.29	1372.69
Lacticaseibacillus paracasei	Lactobacillaceae		5.26316	0	0	0	0	0	0	0	0	0	0	0	0	0	0	0	0	0	19.2953	0	0	0	0
Lacticaseibacillus rhamnosus	Lactobacillaceae		0	0	0	0	0	0	0	0	0	0	0	0	0	0	0	0	159.836	0	0	0	0	0	0
Lactiplantibacillus plantarum	Lactobacillaceae		284.211	718.522	1266.77	1238.88	1017.58	1568.65	872.896	1115.4	959.063	1445.51	771.739	659.909	1840.01	840.296	950.708	760.052	913.346	1424.35	1119.13	927.472	1214.3	1463.69	661.834
Lactobacillus delbrueckii	Lactobacillaceae		0	152	0	0	0	0	0	0	0	0	0	0	0	0	0	0	0	0	16660	0	0	0	0
Lactobacillus gasseri	Lactobacillaceae		0	0	0	0	0	0	0	45	81	0	0	115	0	186	0	0	718	121	138	0	228	87	80
Lactococcus lactis	Streptococcaceae		0	0	354124	0	274065	0	0	0	0	0	0	0	0	0	0	0	345	0	220	0	228	0	0
Legionella pneumophila	Legionellaceae		0	0	0	0	0	0	0	0	0	0	0	0	0	0	0	0	68.501	0	48.2383	0	0	0	0
Leptospira borgpetersenii	Leptospiraceae		0	0	0	0	0	22.9001	0	0	0	0	0	0	0	0	0	0	0	0	0	0	0	0	0
Limosilactobacillus fermentum	Lactobacillaceae		0	0	0	0	46.9653	0	0	0	0	0	0	0	0	0	0	0	0	0	19.2953	0	0	0	12.2562
Listeria monocytogenes	Listeriaceae		10.5263	0	0	0	0	0	0	0	0	0	0	0	0	0	0	0	0	0	0	0	0	0	0
Mannheimia haemolytica	Pasteurellaceae		0	0	0	0	0	45.8001	0	55.7699	0	0	0	0	0	31.7093	0	0	0	0	0	0	0	0	0
Mesomycoplasma flocculare	Mycoplasmataceae		0	0	0	0	0	0	0	0	0	0	0	0	0	0	33.9538	0	0	0	0	0	0	0	1630.07
Moraxella catarrhalis	Moraxellaceae		60.5263	303.601	137.479	181.3	219.171	80.1502	208.453	148.72	151.431	269.502	190.767	369.549	406.237	79.2732	135.815	202.68	22.8337	29.674	202.601	195.257	59.5245	499.798	85.7933
Moraxella osloensis	Moraxellaceae		0	0	0	0	1409	0	0	0	0	0	0	0	0	0	0	0	0	51065	0	0	0	0	0
Morganella psychrotolerans	Morganellaceae		0	0	0	0	101.758	0	0	0	0	0	0	0	0	0	0	0	0	0	0	0	0	0	0
Mycobacterium avium	Mycobacteriaceae		15.7895	0	0	0	0	0	0	0	0	0	0	0	0	31.7093	0	0	114.168	0	0	0	0	0	0
Mycobacterium tuberculosis	Mycobacteriaceae		10.5263	354.201	176.758	181.3	46.9653	297.701	299.651	204.489	302.862	367.503	372.863	290.36	95.5852	380.511	381.981	278.686	102.751	207.718	115.772	263.597	380.957	190.399	61.2809
Mycoplasma haemocanis	Mycoplasmataceae		0	0	0	0	0	0	0	0	0	0	0	0	0	0	0	0	0	118.696	0	0	0	0	0
Mycoplasma sp. 1654_15	Mycoplasmataceae		2.63158	0	0	0	0	0	0	0	0	0	0	0	0	0	0	0	0	0	0	0	0	0	4663.48
Mycoplasma coccoides	Mycoplasmataceae		0	0	0	0	0	0	0	0	0	0	0	533	0	0	0	0	0	31378	0	0	0	0	0
Mycoplasma hyopneumoniae	Mycoplasmataceae		19229	115891	3506	0	0	911	0	289634	0	166887	8236	12772	1534	0	20612	0	14102	39333	0	0	223842	1276	386938
Mycoplasma hyorhinis	Mycoplasmataceae		34282	164924	67200	393953	44013	0	0	1109	0	0	15320	51764	0	0	4913	0	230	2893	13080	437	0	424690	528661
Neisseria gonorrhoeae	Neisseriaceae		0	0	0	0	0	0	0	0	0	0	0	0	0	0	0	0	22.8337	0	0	0	0	0	0
Neisseria perflava	Neisseriaceae		0	0	1058	491	0	0	0	0	0	660	451	0	0	0	0	0	0	0	799	611	0	667	0
Parvimonas micra	Peptoniphilaceae		0	0	0	0	0	0	112883	0	0	38569	0	0	0	0	0	0	0	1085	0	140	0	0	0
Pasteurella multocida	Pasteurellaceae		2175	0	0	0	0	0	10880	32620	0	0	11561	0	301	3849	1241	0	29842	121	0	0	0	0	0
Pelistega suis	Alcaligenaceae		0	0	0	45394	0	0	0	0	0	0	0	0	0	0	0	0	0	0	0	0	0	290	0
Peptostreptococcus stomatis	Peptostreptococcaceae		0	0	0	0	0	0	16786	0	0	320941	0	0	19406	0	22132	0	0	0	0	52	0	0	0
Porphyromonas canis	Porphyromonadaceae		0	0	0	0	0	0	23795	0	0	0	0	0	0	0	0	0	0	442	8371	122	0	0	0
Porphyromonas crevioricanis	Porphyromonadaceae		0	0	0	0	0	0	156509	0	0	0	0	0	0	0	0	29	57	683	0	140	0	0	0
Porphyromonas pasteri	Porphyromonadaceae		0	0	0	0	0	0	0	0	0	293	0	0	0	248	0	0	0	0	0	0	0	0	0
Prevotella copri	Prevotellaceae		23.6842	60.7201	108.019	0	430.515	309.151	403.877	604.173	492.151	392.003	112.726	805.089	71.6889	110.983	220.7	177.345	91.3346	0	106.124	634.586	476.196	606.897	6.12809
Prevotella genomosp.	Prevotellaceae		0	0	0	0	0	0	197732	0	0	0	0	0	0	0	0	0	0	1808	0	384	0	0	0
Proteus mirabilis	Morganellaceae		4300	13095.3	16350.1	16327.1	11858.7	17839.1	20493.5	15346	15559.5	18791.7	17498.5	17606.4	20455.2	16488.8	16875.1	16835.1	14864.7	19644.2	15976.5	15073.9	16595.4	15255.7	10221.7
Proteus sp. FME41	Morganellaceae		0	0	0	0	46.9653	0	0	0	0	0	0	0	0	0	0	0	0	0	0	0	0	0	0
Providencia heimbachae	Morganellaceae		0	0	0	0	0	0	0	0	0	0	0	0	0	0	237.677	0	0	0	0	0	0	0	0
Psychrobacter sp.	Moraxellaceae		0	0	0	0	0	0	0	0	0	0	0	0	0	0	0	0	114.168	0	0	0	0	0	0
Psychrobacter phenylpyruvicus	Moraxellaceae		0	0	0	0	6161	0	0	0	24147	0	0	0	0	0	0	0	0	0	0	0	0	0	0
Riemerella anatipestifer	Weeksellaceae		0	0	0	0	0	0	0	9.29498	0	0	0	0	0	0	0	0	639.342	0	0	0	0	0	0
Riemerella columbina	Weeksellaceae		0	0	0	0	0	0	0	0	0	0	0	0	0	0	0	0	57.0841	0	0	0	0	0	0
Riemerella columbipharyngis	Weeksellaceae		0	0	0	0	0	0	0	0	0	0	0	0	0	0	0	0	22.8337	0	0	0	0	0	0
Rodentibacter genomosp. 1	Pasteurellaceae		0	0	0	0	0	0	0	0	0	796.256	0	0	0	0	0	0	0	0	0	0	0	0	0
Rothia mucilaginosa	Micrococcaceae		0	0	860	170	443	0	0	0	0	953	0	0	0	0	380	0	0	0	578	122	0	232	272
Salmonella enterica	Enterobacteriaceae		718.421	1265	883.791	664.766	712.306	950.353	820.783	957.383	593.105	759.506	450.904	1095.45	1445.73	1474.48	2758.75	722.049	2089.28	1676.58	1900.59	907.946	1059.54	511.698	1188.85
Salmonella sp. NCTC 11881	Enterobacteriaceae		0	0	19.6398	0	0	0	0	0	0	0	0	0	0	0	0	0	0	0	9.64767	0	71.4294	0	0
Serratia grimesii	Yersiniaceae		131.579	0	0	0	0	0	0	0	0	0	0	0	0	0	0	0	0	0	0	9.76286	0	0	0
Serratia liquefaciens	Yersiniaceae		134.211	0	0	0	0	0	0	0	0	0	0	0	0	0	0	0	0	0	0	0	0	0	0
Serratia marcescens	Yersiniaceae		1897.37	3633.09	4301.12	5771.38	4289.49	3893.01	4794.41	4861.27	6599.87	4177.28	6642.16	7153.42	5448.35	5232.03	4286.67	7043.15	3048.29	4109.85	5180.8	4246.84	4154.81	5140.78	3033.4
Serratia proteamaculans	Yersiniaceae		57.8947	0	0	0	0	0	0	0	0	0	0	0	0	0	0	0	0	0	0	68.34	0	0	0
Serratia sp.	Yersiniaceae		18.4211	0	0	0	0	0	0	0	0	0	0	0	0	0	0	0	0	0	0	0	0	0	0
Serratia sp. PAMC26656	Yersiniaceae		23.6842	0	0	0	0	0	0	0	0	0	0	0	0	0	0	0	0	0	0	0	0	0	0
Shewanella xiamenensis	Shewanellaceae		0	0	0	0	0	0	0	0	0	22657	0	0	0	0	0	0	0	0	14595	0	0	0	0
Shigella boydii	Enterobacteriaceae		26.3158	0	0	0	0	0	0	0	0	0	0	0	0	31.7093	0	0	0	0	19.2953	0	0	0	0
Shigella flexneri	Enterobacteriaceae		47.3684	0	0	0	0	0	0	0	0	0	0	0	0	301.238	50.9308	0	216.92	0	0	0	0	0	0
Shigella sonnei	Enterobacteriaceae		176.316	0	29.4597	0	15.6551	0	0	0	0	0	0	0	0	317.093	50.9308	0	194.086	0	135.067	0	23.8098	0	0
Shinella curvata	Rhizobiaceae		0	0	0	0	0	0	0	0	0	0	0	0	0	0	0	0	137.002	0	0	0	0	0	0
Staphylococcus aureus	Staphylococcaceae		707.895	3380.09	4124.36	3192.89	2199.54	3686.91	3621.87	3151	2574.33	3185.03	2792.13	3312.74	3871.2	4201.48	2487.12	3673.58	2637.29	4629.15	2691.7	3124.12	2976.23	3879.38	1930.35
Staphylococcus succinus	Staphylococcaceae		13.1579	0	0	0	0	0	0	0	0	0	0	0	0	0	0	0	0	0	0	0	0	0	0
Staphylococcus hyicus	Staphylococcaceae		261	0	0	0	0	0	0	0	0	0	0	0	0	0	0	0	804	0	0	0	0	0	0
Stenotrophomonas sp. MA5	Xanthomonadaceae		0	0	0	0	0	0	0	0	0	0	0	0	0	0	0	0	22.8337	0	48.2383	0	0	0	0
Streptococcus agalactiae	Streptococcaceae		0	50.6001	58.9194	60.4333	78.2754	0	169.368	46.4749	100.954	98.0008	0	26.3964	71.6889	0	212.211	25.3351	68.501	0	67.5337	0	23.8098	35.6998	0
Streptococcus canis	Streptococcaceae		0	0	0	0	0	0	0	0	0	0	0	0	0	0	280.119	0	0	0	0	0	0	0	0
Streptococcus equi	Streptococcaceae		0	0	0	0	0	0	0	55.7699	0	0	0	0	0	0	101.862	0	0	0	0	0	0	0	0
Streptococcus halichoeri	Streptococcaceae		0	0	0	0	0	0	0	0	0	0	0	0	0	0	339.538	0	0	0	0	0	0	0	0
Streptococcus pneumoniae	Streptococcaceae		10.5263	0	0	0	0	0	0	0	0	0	0	0	0	0	0	0	0	0	0	0	0	0	0
Streptococcus pyogenes	Streptococcaceae		0	0	0	0	0	0	0	213.784	0	0	0	0	0	0	1765.6	0	0	0	0	0	0	0	0
Streptococcus dysgalactiae	Streptococcaceae		0	0	0	0	0	0	0	217069	0	0	0	0	874	0	168317	0	0	0	0	0	0	261	80
Streptococcus salivarius	Streptococcaceae		0	0	0	0	0	0	0	0	0	0	0	0	0	186	0	0	0	0	193	0	0	0	64
Streptococcus sinensis	Streptococcaceae		0	0	1191	76	181	0	0	0	0	1393	317	0	0	124	304	0	0	0	138	52	0	87	351
Streptococcus suis	Streptococcaceae		17315	0	4299	69848	87261	22052	92	0	0	0	0	70223	382139	817567	419792	0	0	0	0	751231	342	725	0
Streptomyces fumigatiscleroticus	Streptomycetaceae		0	0	0	20.1444	0	0	0	0	0	0	0	0	0	0	0	0	0	0	0	0	0	0	0
Streptomyces gardneri	Streptomycetaceae		5.26316	0	0	0	0	0	0	18.59	0	0	0	0	0	0	0	0	22.8337	0	0	0	0	0	0
Streptomyces malachitofuscus	Streptomycetaceae		0	0	0	271.95	86.103	0	0	0	0	0	0	0	0	0	0	0	0	0	135.067	185.494	0	0	122.562
Tannerella forsythia	Tannerellaceae		0	0	0	0	0	0	0	0	0	0	0	0	0	0	0	0	91.3346	0	0	0	0	0	0
Terrahaemophilus aromaticivorans	Pasteurellaceae		0	0	1058	0	302	0	0	0	0	1320	167	0	0	279	405	0	0	0	138	367	0	1160	335
Ureaplasma urealyticum	Mycoplasmataceae		0	0	0	0	0	0	0	111.54	0	0	0	0	0	0	0	0	0	0	0	0	0	0	0
Ureaplasma diversum	Mycoplasmataceae		235883	0	0	0	0	729	146287	180232	4837	0	33	678272	2522	931	33653	0	316	1205	0	192	19185	348	0
Ursidibacter maritimus	Pasteurellaceae		0	0	0	0	0	0	0	0	0	73.5006	0	0	0	0	0	0	0	0	0	0	0	0	0
Veillonella sp.	Veillonellaceae		113.158	0	0	0	0	57.2502	0	0	0	12.2501	0	0	0	0	0	0	0	0	0	0	0	0	0
Veillonella genomosp.	Veillonellaceae		0	0	0	0	201	0	0	0	0	0	0	0	0	0	0	0	0	0	0	0	0	0	112
Vibrio parahaemolyticus	Vibrionaceae		7.89474	40.4801	49.0995	40.2889	125.241	206.101	0	37.1799	0	196.002	78.041	79.1891	0	95.1279	0	50.6701	0	89.0221	135.067	78.1029	95.2392	0	61.2809
Vibrio vulnificus	Vibrionaceae		5.26316	20.24	78.5592	0	266.136	45.8001	26.0566	55.7699	25.2385	61.2505	34.6849	0	131.43	95.1279	16.9769	12.6675	22.8337	59.3481	0	78.1029	0	237.999	24.5124
Wohlfahrtiimonas populi			0	0	0	0	62.6203	0	0	0	0	0	0	0	0	0	0	0	0	0	0	0	0	0	0
Wohlfahrtiimonas chitiniclastica			16010	0	0	0	138321	0	0	18	0	0	0	0	0	0	252159	0	231697	0	0	0	0	145	0
			969100	458828	731286	801237	768842	211633	1.11757e+06	1.17353e+06	209470	764209	222382	1.09465e+06	1.15485e+06	1.01792e+06	1.12416e+06	264323	1.01821e+06	474388	307833	968238	515998	818994	1.04143e+06
