# Supplementary material for: Discovery of viruses and bacteria associated with swine respiratory disease on farms at a nationwide scale in China using metatranscriptomic and metagenomic sequencing
Source: mSystems. 2025 Jan 30;10(2):e00025-25. doi: 10.1128/msystems.00025-25 (PMC11834406; doi:10.1128/msystems.00025-25)
Supplement: Table S3 — PRRSV strains used for the retrospective analysis in this study. [file msystems.00025-25-s0005.xls]

## Sheet: Sheet1
Table S3. PRRSV strains used for retrospective analysis in this study.
Genbank ID	Name	Country	Year	Genotype
MN046229.1	HeB-239	china	2018	lineage 1
MN046230.1	HLJWK108-1711	china	2018	lineage 1
MN046232.1	JS3-1805	china	2018	lineage 8
MN046239.1	HLJ-YC8	china	2018	lineage 8
MN046242.1	LN-DB87	china	2018	lineage 3
MN046243.1	HLJ-DZD4-1805	china	2018	lineage 3
MN547965.1	JSTZ1810-220	china	2018	lineage 3
MN547966.1	JSTZ1904-664	china	2019	lineage 8
MN606304.1	JS18-3	china	2018	lineage 3
MN648054.1	LNDZD10-1806	china	2018	lineage 1
MN648055.1	HLJZD30-1902	china	2019	lineage 1
MN648450.1	HLJZD22-1812	china	2018	lineage 1
MN660070.1	GXNN1839	china	2018	lineage 1
MN862433.1	FJDJQ-2018	china	2018	lineage 1
MN927227.1	HeB3	china	2018	PRRSV1
MN927228.1	HeB47	china	2018	PRRSV1
MT075480.1	SC/DJY	china	2019	lineage 1
MT165636.1	GD1909	china	2019	lineage 1
MT268280.1	HB18-41	china	2018	lineage 8
MT379661.1	GDDX-2018	china	2018	lineage 8
MT394495.1	GDxn1808	china	2018	lineage 1
MT394496.1	GDsc1808	china	2018	lineage 1
MT394497.1	GDsc1809	china	2018	lineage 1
MT416547.1	FJDJQ-2018	china	2018	lineage 1
MT721741.1	PRRSV2/CN/GDDX/2018	china	2018	lineage 8
MT746146.1	JSYC20-05-1	china	2020	lineage 5
MT780871.1	JSYZ1909-16	china	2019	lineage 8
MW531679.1	GXNN202004a	china	2020	lineage 1
MW561593.1	GXNN202010	china	2020	lineage 3
MW561594.1	GXNN202004	china	2020	lineage 1
MW651976.1	HB19-18	china	2019	lineage 8
MW803134.1	PRRSV-China/SCcd2020/2020	china	2020	lineage 1
MZ043753.1	CHN-HB-2018	china	2018	lineage 1
MZ047780.1	BJ20-06	china	2020	lineage 1
MZ047781.1	SDlz20-04	china	2020	lineage 1
MZ169406.1	YL-2021	china	2021	lineage 8
MZ172971.1	SD-QD-2101	china	2020	lineage 8
MZ219269.1	CH/GX/PRRSV/2271/2018	china	2018	lineage 8
MZ219270.1	CH/GX/PRRSV/2283/2018	china	2018	lineage 8
MZ219271.1	CH/GX/PRRSV/2475/2019	china	2019	lineage 8
MZ219272.1	CH/GX/PRRSV/2526/2019	china	2019	lineage 8
MZ322956.1	SDRZ01 sequence.	china	2019	lineage 8
MZ342900.1	JS2020	china	2020	lineage 1
MZ579701.1	HBap4/2018	china	2018	lineage 3
MZ747437.1	CH/SCCD-2/2018	china	2018	lineage 1
MZ747438.1	CH/SCGY-2/2020	china	2020	lineage 5
MZ747439.1	CH/SCHY/2018	china	2018	lineage 1
MZ747441.1	CH/SCMS-3/2019	china	2019	lineage 8
MZ747442.1	CH/SCMY-3/2020	china	2020	lineage 1
MZ747443.1	CH/SCNC-2/2020	china	2020	lineage 1
MZ747444.1	CH/SCPZ/2020	china	2020	lineage 1
MZ747446.1	CH/SCYA-1/2019	china	2019	lineage 5
MZ747447.1	CH/SCYB-1/2018	china	2018	lineage 1
MZ747448.1	CH/SCYB-2/2019	china	2019	lineage 1
MZ820388.1	JS2021NADC34	china	2021	lineage 1
OK095299.1	BJ2021	china	2021	lineage 1
OK486522.1	GXFCG20210401	china	2021	lineage 1
OK486523.1	GXQZ20210403	china	2021	lineage 1
OK486524.1	GXNN20210506	china	2021	lineage 1
OL310959.1	PRRSV2/CN/FJGD01/2021	china	2021	lineage 1
OL439476.1	GXGG202007	china	2020	lineage 3
OL516347.1	HLJPY18-2009	china	2020	lineage 1
OL516348.1	HLJPY32-2109	china	2021	lineage 1
OL516349.1	HLJTZJ829-2010	china	2020	lineage 1
OL516350.1	HLJTZJ864-2010	china	2020	lineage 1
OL516351.1	HLJTZJ921-2011	china	2020	lineage 1
OL516352.1	HLJTZJ1289-2012	china	2020	lineage 1
OL516353.1	HLJTZJ1988-2106	china	2021	lineage 1
OL516354.1	HLJTZJ2007-2106	china	2021	lineage 1
OL516355.1	HLJTZJ2090-2107	china	2021	lineage 1
OL516356.1	HLJTZJ2165-2108	china	2021	lineage 1
OL516357.1	HLJWK318-2001	china	2020	lineage 1
OL516358.1	HNTZJ165-2001	china	2020	lineage 1
OL516359.1	JLTZJ2050-2107	china	2021	lineage 1
OL516360.1	LNTZJ1341-2012	china	2020	lineage 1
OL516361.1	SDHSW135-2009	china	2020	lineage 1
OL771205.1	CH/SCMY-2/2019	china	2019	lineage 1
OL771206.1	CH/SCCD-4/2020	china	2020	lineage 1
OL771207.1	CH/SCLS-2/2020	china	2020	lineage 1
OL771208.1	CH/SCMS-4/2020	china	2020	lineage 1
OL771209.1	CH/SCYB-2/2020	china	2020	lineage 1
OM201193.1	PRRSV/HB94	china	2019	lineage 1
OM201194.1	PRRSV/HB96	china	2019	lineage 5
OM202902.1	GX11045	china	2020	lineage 3
OM202903.1	GX11373	china	2020	lineage 8
OM293959.1	GDGZ0408	china	2021	lineage 3
OM293960.1	GDHY0425	china	2021	lineage 3
OM293961.1	GDYJ1224	china	2020	lineage 1
OM293962.1	HN0713	china	2021	lineage 1
OM949992.1	GDhy-1809	china	2018	lineage 1
OM949993.1	GDqy-1909	china	2019	lineage 8
ON180781.1	YC-2020	china	2021	lineage 1
ON462043.1	HNLCL15-1903	china	2019	lineage 3
ON462044.1	HNTZJ1714-2011	china	2020	lineage 3
ON462045.1	GXTZJ2325-2112	china	2021	lineage 3
ON462046.1	GXXNF10-1803	china	2018	lineage 3
ON462047.1	GXXNF53-1805	china	2018	lineage 3
ON462048.1	GDXNF60-1805	china	2018	lineage 3
ON462049.1	GXXNF74-1806	china	2018	lineage 3
ON462050.1	GXXNF78-1806	china	2018	lineage 3
ON462051.1	GDXNF229-1811	china	2018	lineage 3
ON691479.1	GD-H1	china	2021	lineage 1
ON691480.1	GD-H1	china	2021	lineage 1
OP168793.2	SDHY_DZ037	china	2020	lineage 1
OP716076.1	CH-HNPY-01/2022	china	2022	lineage 1
OP734316.1	CHbj2101	china	2021	lineage 1
OP734317.1	CHbj2102	china	2021	lineage 1
OP734318.1	CHbj2103	china	2021	lineage 1
OP784964.1	HuN-ZZ-B	china	2021	lineage 8
OP784965.1	HuN-SY-B	china	2021	lineage 8
OP784966.1	HuN-ZJJ-A	china	2021	lineage 8
OP805381.1	PRRSV-CH-SDLY27-2022	china	2022	lineage 3
OQ357724.1	PRRSV2/CN/FJLX06/2021	china	2021	lineage 8
OQ459662.1	GXBY20220301	china	2022	lineage 1
OQ459664.1	GXGL20220301	china	2022	lineage 1
OQ459665.1	GXHX20211106	china	2021	lineage 1
OQ459666.1	GXYL20220501	china	2022	lineage 1
OQ459668.1	GD20220303	china	2022	lineage 3
OQ606399.1	GD2022	china	2022	PRRSV1
OQ817849.1	PRRSV/DY	china	2020	lineage 8
OQ817850.1	PRRSV/WK357	china	2020	lineage 5
OQ817851.1	PRRSV/TZJ1712	china	2021	lineage 8
OQ817852.1	PRRSV/SD-2021-3-10	china	2021	lineage 8
OQ871558.1	HN-1	china	2021	lineage 1
OQ883907.1	SCSN2020	china	2020	lineage 8
OQ986589.1	SCABTC-202304	china	2022	lineage 8
OQ986590.1	SCABTC-202301	china	2022	lineage 8
OQ986591.1	SCABTC-202302	china	2022	lineage 1
OQ986592.1	SCABTC-202303	china	2022	lineage 8
OR247780.1	XJSW-2021	china	2021	lineage 8
OR250810.1	HuN-ZZ	china	2022	lineage 8
OR260421.1	PRRSV1/CN/FJFQ-1/2023	china	2023	PRRSV1
OR269980.1	2023GD-4	china	2023	lineage 1
OR365672.1	SCABTC-202305	china	2022	lineage 1
OR365673.1	SCABTC-202306	china	2023	lineage 5
OR365674.1	SCABTC-202307	china	2023	lineage 5
OR365675.1	SCABTC-202308	china	2023	lineage 1
OR468246.1	GXNN20210906	china	2021	lineage 3
OR502390.1	PRRSV1/CN/FJFQ-4/2023	china	2023	PRRSV1
OR518274.1	SXht2012	china	2020	lineage 1
OR575928.1	HN-NY/2023	china	2023	lineage 1
OR582383.1	GX-3	china	2023	lineage 1
OR670493.1	SCCD22	china	2022	lineage 1
OR711915.1	GD-7	china	2023	lineage 1
OR753369.1	CHNMGKL1-2304	china	2023	lineage 1
PP065918.1	GDYJ0718-7	china	2023	lineage 3
PP065920.1	GDMZ0725-1	china	2023	lineage 3
PP065923.1	GDHY1207-7	china	2023	lineage 3
PP178478.1	GD20220302	china	2022	lineage 3
PP235415.1	GS2022	china	2022	lineage 1
PP409066.1	GSFEI2-2023	china	2023	lineage 1
PP409067.1	GSTS4-2023	china	2023	lineage 1
PP409068.1	GSLX2-2023	china	2023	lineage 1
PP409069.1	GSBY4-2023	china	2023	lineage 1
PP565409.1	GXHX20211101	china	2021	lineage 1
PP625730.1	GXFS20220302	china	2022	lineage 1
MK202794.1	FJ0908	china	2018	lineage 1
	DBX1	china	2023	lineage 1
	HBX2	china	2023	lineage 1
	HDD2	china	2023	lineage 8
	HDX1	china	2023	lineage 1
	HDX2	china	2023	lineage 1
	HNX2	china	2023	lineage 3
	HZD1	china	2023	lineage 1
	XBD	china	2023	lineage 1
	XBD	china	2023	lineage 1
	XBX2	china	2023	lineage 8
	XNX1	china	2023	lineage 3
	HBX16	china	2023	lineage 1
