# Supplementary material for: Discovery of viruses and bacteria associated with swine respiratory disease on farms at a nationwide scale in China using metatranscriptomic and metagenomic sequencing
Source: mSystems. 2025 Jan 30;10(2):e00025-25. doi: 10.1128/msystems.00025-25 (PMC11834406; doi:10.1128/msystems.00025-25)
Supplement: Table S4 — IAV strains used for the retrospective analysis in this study. [file msystems.00025-25-s0006.xls]

## Sheet: Sheet1
Table 4. IAV strains used for retrospective analysis in this study.
Genbank ID	Name	Country	Year	Genotype
JX500443.1	A/swine/Hubei/10/2008	China	2008	H10N5
EU502884.1	A/swine/Shanghai/1/2005	China	2005	H1N1
EU502885.1	A/swine/Shanghai/2/2005	China	2005	H1N1
EU004452.1	A/swine/Henan/01/06	China	2006	H1N1
FJ415610.1	A/swine/Zhejiang/1/2007	China	2007	H1N1
CY091729.1	A/swine/Guangdong/01/2008	China	2008	H1N1
JX138517.1	A/swine/Hubei/02/2008	China	2008	H1N1
CY091737.1	A/swine/Hubei/01/2009	China	2009	H1N1
CY091745.1	A/swine/Hubei/03/2009	China	2009	H1N1
CY091769.1	A/swine/Hubei/104/2009	China	2009	H1N1
HQ541688.1	A/swine/Heilongjiang/44/2009	China	2009	H1N1
HQ541696.1	A/swine/Heilongjiang/105/2009	China	2009	H1N1
HQ541704.1	A/swine/Yunnan/74/2009	China	2009	H1N1
HQ877027.1	A/swine/Guangdong/L3/2009	China	2009	H1N1
HQ880614.1	A/swine/Guangdong/L6/2009	China	2009	H1N1
JQ695887.1	A/swine/Shandong/811/2009	China	2009	H1N1
JQ695895.1	A/swine/Shandong/854/2009	China	2009	H1N1
HQ541649.1	A/swine/Hunan/26/2010	China	2010	H1N1
HQ541680.1	A/swine/Guangdong/6/2010	China	2010	H1N1
JQ695863.1	A/swine/Shandong/94/2010	China	2010	H1N1
JQ695871.1	A/swine/Shandong/327/2010	China	2010	H1N1
JQ695879.1	A/swine/Shandong/361/2010	China	2010	H1N1
KM027431.1	A/swine/Guangdong/2403/2010	China	2010	H1N1
KM027439.1	A/swine/Guangdong/2407/2010	China	2010	H1N1
KM027447.1	A/swine/Guangdong/2410/2010	China	2010	H1N1
KM027455.1	A/swine/Guangdong/2417/2010	China	2010	H1N1
KM027463.1	A/swine/Guangdong/2418/2010	China	2010	H1N1
KM027471.1	A/swine/Guangdong/2419/2010	China	2010	H1N1
KM027479.1	A/swine/Guangdong/2420/2010	China	2010	H1N1
KM027487.1	A/swine/Guangdong/2424/2010	China	2010	H1N1
KM027495.1	A/swine/Guangdong/2434/2010	China	2010	H1N1
KM027503.1	A/swine/Guangdong/2436/2010	China	2010	H1N1
KM027511.1	A/swine/Guangdong/NS2801/2010	China	2010	H1N1
KM027959.1	A/swine/Guangxi/NS1727/2010	China	2010	H1N1
KM027975.1	A/swine/Guangxi/2841/2010	China	2010	H1N1
KM027983.1	A/swine/Guangxi/3214/2010	China	2010	H1N1
KM027991.1	A/swine/Guangxi/3216/2010	China	2010	H1N1
KM029495.1	A/swine/Hong Kong/814/2010	China	2010	H1N1
KM029511.1	A/swine/Hong Kong/973/2010	China	2010	H1N1
KM029519.1	A/swine/Hong Kong/1182/2010	China	2010	H1N1
KM029527.1	A/swine/Hong Kong/1197/2010	China	2010	H1N1
KM029551.1	A/swine/Hong Kong/NS2761/2010	China	2010	H1N1
KM029559.1	A/swine/Hong Kong/NS2798/2010	China	2010	H1N1
KM029567.1	A/swine/Hong Kong/NS2803/2010	China	2010	H1N1
KM029575.1	A/swine/Hong Kong/NS2805/2010	China	2010	H1N1
KM029583.1	A/swine/Hong Kong/NS2811/2010	China	2010	H1N1
KM029591.1	A/swine/Hong Kong/NS2822/2010	China	2010	H1N1
KM029599.1	A/swine/Hong Kong/2848/2010	China	2010	H1N1
KM029607.1	A/swine/Hong Kong/2855/2010	China	2010	H1N1
KM029623.1	A/swine/Hong Kong/3065/2010	China	2010	H1N1
KM029631.1	A/swine/Hong Kong/NS3141/2010	China	2010	H1N1
KM029639.1	A/swine/Hong Kong/NS3160/2010	China	2010	H1N1
KM029647.1	A/swine/Hong Kong/NS3226/2010	China	2010	H1N1
KM029655.1	A/swine/Hong Kong/NS3815/2010	China	2010	H1N1
KM029663.1	A/swine/Hong Kong/NS3817/2010	China	2010	H1N1
JN222373.2	A/swine/Guangxi/1/2011/H1N1	China	2011	H1N1
JQ319648.1	A/swine/Jiangsu/40/2011	China	2011	H1N1
KJ725064.1	A/swine/Tianjin/3/2011	China	2011	H1N1
KM027519.1	A/swine/Guangdong/NS274/2011	China	2011	H1N1
KM027527.1	A/swine/Guangdong/NS276/2011	China	2011	H1N1
KM027535.1	A/swine/Guangdong/NS280/2011	China	2011	H1N1
KM027543.1	A/swine/Guangdong/NS294/2011	China	2011	H1N1
KM027551.1	A/swine/Guangdong/2722/2011	China	2011	H1N1
KM027559.1	A/swine/Guangdong/2732/2011	China	2011	H1N1
KM027567.1	A/swine/Guangdong/NS2765/2011	China	2011	H1N1
KM027575.1	A/swine/Guangdong/NS2788/2011	China	2011	H1N1
KM027591.1	A/swine/Guangdong/NS3241/2011	China	2011	H1N1
KM027599.1	A/swine/Guangdong/NS3243/2011	China	2011	H1N1
KM027663.1	A/swine/Guangdong/NS3693/2011	China	2011	H1N1
KM027671.1	A/swine/Guangdong/NS3694/2011	China	2011	H1N1
KM027679.1	A/swine/Guangdong/NS3698/2011	China	2011	H1N1
KM027687.1	A/swine/Guangdong/NS3704/2011	China	2011	H1N1
KM027695.1	A/swine/Guangdong/NS3711/2011	China	2011	H1N1
KM027703.1	A/swine/Guangdong/NS3712/2011	China	2011	H1N1
KM027711.1	A/swine/Guangdong/NS3713/2011	China	2011	H1N1
KM027719.1	A/swine/Guangdong/NS3714/2011	China	2011	H1N1
KM027727.1	A/swine/Guangdong/NS3720/2011	China	2011	H1N1
KM027735.1	A/swine/Guangdong/3747/2011	China	2011	H1N1
KM027743.1	A/swine/Guangdong/3751/2011	China	2011	H1N1
KM027751.1	A/swine/Guangdong/3756/2011	China	2011	H1N1
KM028007.1	A/swine/Guangxi/NS1585/2011	China	2011	H1N1
KM028031.1	A/swine/Guangxi/2499/2011	China	2011	H1N1
KM028039.1	A/swine/Guangxi/2504/2011	China	2011	H1N1
KM028175.1	A/swine/Guangxi/NS3098/2011	China	2011	H1N1
KM028207.1	A/swine/Guangxi/NS3114/2011	China	2011	H1N1
KM028271.1	A/swine/Guangxi/NS3248/2011	China	2011	H1N1
KM028327.1	A/swine/Guangxi/3612/2011	China	2011	H1N1
KM028335.1	A/swine/Guangxi/3614/2011	China	2011	H1N1
KM028343.1	A/swine/Guangxi/3617/2011	China	2011	H1N1
KM028351.1	A/swine/Guangxi/3618/2011	China	2011	H1N1
KM028359.1	A/swine/Guangxi/3843/2011	China	2011	H1N1
KM028367.1	A/swine/Guangxi/3852/2011	China	2011	H1N1
KM028375.1	A/swine/Guangxi/3858/2011	China	2011	H1N1
KM028383.1	A/swine/Guangxi/3861/2011	China	2011	H1N1
KM028391.1	A/swine/Guangxi/3863/2011	China	2011	H1N1
KM028399.1	A/swine/Guangxi/3871/2011	China	2011	H1N1
KM028407.1	A/swine/Guangxi/3878/2011	China	2011	H1N1
KM028415.1	A/swine/Guangxi/3879/2011	China	2011	H1N1
KM028423.1	A/swine/Guangxi/3880/2011	China	2011	H1N1
KM028503.1	A/swine/Hong Kong/330/2011	China	2011	H1N1
KM028511.1	A/swine/Hong Kong/360/2011	China	2011	H1N1
KM028519.1	A/swine/Hong Kong/829/2011	China	2011	H1N1
KM028527.1	A/swine/Hong Kong/830/2011	China	2011	H1N1
KM028543.1	A/swine/Hong Kong/2032/2011	China	2011	H1N1
KM028743.1	A/swine/Hong Kong/3237/2011	China	2011	H1N1
KM028815.1	A/swine/Hong Kong/3904/2011	China	2011	H1N1
KM028823.1	A/swine/Hong Kong/3914/2011	China	2011	H1N1
KM029023.1	A/swine/Hong Kong/4140/2011	China	2011	H1N1
KM029047.1	A/swine/Hong Kong/4816/2011	China	2011	H1N1
KM029055.1	A/swine/Hong Kong/NS4846/2011	China	2011	H1N1
KM029063.1	A/swine/Hong Kong/NS4848/2011	China	2011	H1N1
KM029071.1	A/swine/Hong Kong/NS4853/2011	China	2011	H1N1
KM029079.1	A/swine/Hong Kong/NS4858/2011	China	2011	H1N1
KM029087.1	A/swine/Hong Kong/NS4866/2011	China	2011	H1N1
KM029095.1	A/swine/Hong Kong/NS4873/2011	China	2011	H1N1
KM029103.1	A/swine/Hong Kong/4902/2011	China	2011	H1N1
KM029111.1	A/swine/Hong Kong/4999/2011	China	2011	H1N1
MN700052.1	A/swine/China/AV1523HA-4.seq/2011	China	2011	H1N1
MN700110.1	A/pig/China/AV1522HA-4.seq/2011	China	2011	H1N1
KM027767.1	A/swine/Guangdong/NS91/2012	China	2012	H1N1
KM027775.1	A/swine/Guangdong/NS94/2012	China	2012	H1N1
KM027783.1	A/swine/Guangdong/NS99/2012	China	2012	H1N1
KM027791.1	A/swine/Guangdong/NS120/2012	China	2012	H1N1
KM027799.1	A/swine/Guangdong/128/2012	China	2012	H1N1
KM027887.1	A/swine/Guangdong/NS909/2012	China	2012	H1N1
KM029119.1	A/swine/Hong Kong/NS5/2012	China	2012	H1N1
KM029127.1	A/swine/Hong Kong/NS13/2012	China	2012	H1N1
KM029135.1	A/swine/Hong Kong/NS14/2012	China	2012	H1N1
KM029151.1	A/swine/Hong Kong/NS31/2012	China	2012	H1N1
KM029159.1	A/swine/Hong Kong/NS52/2012	China	2012	H1N1
KM029167.1	A/swine/Hong Kong/126/2012	China	2012	H1N1
KM029175.1	A/swine/Hong Kong/128/2012	China	2012	H1N1
KM029183.1	A/swine/Hong Kong/136/2012	China	2012	H1N1
KM029191.1	A/swine/Hong Kong/139/2012	China	2012	H1N1
KM029199.1	A/swine/Hong Kong/141/2012	China	2012	H1N1
KM029207.1	A/swine/Hong Kong/146/2012	China	2012	H1N1
KM029215.1	A/swine/Hong Kong/153/2012	China	2012	H1N1
KM029247.1	A/swine/Hong Kong/268/2012	China	2012	H1N1
KM029311.1	A/swine/Hong Kong/NS967/2012	China	2012	H1N1
KM029319.1	A/swine/Hong Kong/NS969/2012	China	2012	H1N1
KM029327.1	A/swine/Hong Kong/NS970/2012	China	2012	H1N1
KM029335.1	A/swine/Hong Kong/NS971/2012	China	2012	H1N1
KM029343.1	A/swine/Hong Kong/NS972/2012	China	2012	H1N1
KM029351.1	A/swine/Hong Kong/NS980/2012	China	2012	H1N1
KM029359.1	A/swine/Hong Kong/NS982/2012	China	2012	H1N1
KM029367.1	A/swine/Hong Kong/NS984/2012	China	2012	H1N1
KM029375.1	A/swine/Hong Kong/NS993/2012	China	2012	H1N1
KM029447.1	A/swine/Hong Kong/NS2378/2012	China	2012	H1N1
KM029455.1	A/swine/Hong Kong/NS2380/2012	China	2012	H1N1
KM029463.1	A/swine/Hong Kong/2403/2012	China	2012	H1N1
KM029471.1	A/swine/Hong Kong/2421/2012	China	2012	H1N1
KM029479.1	A/swine/Hong Kong/2438/2012	China	2012	H1N1
KM029671.1	A/swine/Guangdong/NS2433/2012	China	2012	H1N1
KM029679.1	A/swine/Guangdong/NS2434/2012	China	2012	H1N1
KM029687.1	A/swine/Guangdong/2481/2012	China	2012	H1N1
KM029695.1	A/swine/Guangdong/NS2541/2012	China	2012	H1N1
KM029703.1	A/swine/Guangdong/2583/2012	China	2012	H1N1
KM029759.1	A/swine/Guangdong/NS2887/2012	China	2012	H1N1
KM029791.1	A/swine/Guangdong/NS2897/2012	China	2012	H1N1
KM029799.1	A/swine/Guangdong/NS2899/2012	China	2012	H1N1
KM029863.1	A/swine/Guangxi/NS2176/2012	China	2012	H1N1
KM029871.1	A/swine/Guangxi/NS2179/2012	China	2012	H1N1
KM029879.1	A/swine/Guangxi/NS2180/2012	China	2012	H1N1
KM029887.1	A/swine/Guangxi/NS2196/2012	China	2012	H1N1
MK177589.1	A/swine/Liaoning/01/2012	China	2012	H1N1
KJ725040.1	A/swine/Guangdong/104/2013	China	2013	H1N1
KJ725048.1	A/swine/Guangdong/306/2013	China	2013	H1N1
KJ725056.1	A/swine/Guangxi/1/2013	China	2013	H1N1
MF001015.1	A/swine/Zhejiang/199/2013	China	2013	H1N1
MF927792.1	A/swine/Guangxi/BB2/2013	China	2013	H1N1
MF927800.1	A/swine/Guangxi/GG6/2013	China	2013	H1N1
MF927808.1	A/swine/Guangxi/DX24/2013	China	2013	H1N1
MF927816.1	A/swine/Guangxi/NN1994/2013	China	2013	H1N1
MF927872.1	A/swine/Guangxi/NNXD2023/2013	China	2013	H1N1
MW295758.1	A/swine/Guangxi/6/2013	China	2013	H1N1
MW295759.1	A/swine/Guangxi/7/2013	China	2013	H1N1
MW295760.1	A/swine/Guangxi/8/2013	China	2013	H1N1
MW295761.1	A/swine/Guangxi/11/2013	China	2013	H1N1
MW295762.1	A/swine/Guangxi/15/2013	China	2013	H1N1
MW295763.1	A/swine/Guangxi/32/2013	China	2013	H1N1
MW295764.1	A/swine/Guangxi/g14/2013	China	2013	H1N1
MW295765.1	A/swine/Guangxi/g21/2013	China	2013	H1N1
MW295766.1	A/swine/Guangxi/g30/2013	China	2013	H1N1
MF927824.1	A/swine/Guangxi/CZ7/2014	China	2014	H1N1
MF927832.1	A/swine/Guangxi/BS30/2014	China	2014	H1N1
MF927840.1	A/swine/Guangxi/LB9/2014	China	2014	H1N1
MF927848.1	A/swine/Guangxi/NNLX/2014	China	2014	H1N1
MF927856.1	A/swine/Guangxi/QZ5/2014	China	2014	H1N1
MH547559.1	A/swine/Shanghai/1/2014	China	2014	H1N1
MW295755.1	A/swine/Guangxi/B1/2014	China	2014	H1N1
MW295756.1	A/swine/Guangxi/B2/2014	China	2014	H1N1
MW295757.1	A/swine/Guangxi/B3/2014	China	2014	H1N1
MF927864.1	A/swine/Guangxi/LZA3/2015	China	2015	H1N1
OM149829.1	A/swine/China/S69-kid/2018	China	2018	H1N1
OM149830.1	A/swine/China/S72-lun/2018	China	2018	H1N1
OM151337.1	A/swine/China/H029-lun/2018	China	2018	H1N1
	HNX1_NODE_18_1755	China	2023	H1N1
	HDX1_NODE_50_1025	China	2023	H1N1
GQ405861.1	A/swine/Tianjin/1/2004	China	2004	H1N2
EF556201.1	A/swine/Guangxi/17/2005	China	2005	H1N2
EF556203.1	A/swine/Hainan/1/2005	China	2005	H1N2
EF556199.1	A/swine/Guangxi/13/2006	China	2006	H1N2
FJ374511.1	A/swine/Shanghai/1/2007	China	2007	H1N2
JX138509.1	A/swine/Zhejiang/01/2008	China	2008	H1N2
CY091753.1	A/swine/Hubei/04/2009	China	2009	H1N2
CY091761.1	A/swine/Hubei/05/2009	China	2009	H1N2
HQ853339.1	A/swine/Guangdong/1/2010	China	2010	H1N2
JQ277159.1	A/swine/Henan/4/2010	China	2010	H1N2
JQ806063.1	A/swine/Henan/YIL/2010	China	2010	H1N2
KM027967.1	A/swine/Guangxi/NS2777/2010	China	2010	H1N2
KM029535.1	A/swine/Hong Kong/NS1630/2010	China	2010	H1N2
KM029543.1	A/swine/Hong Kong/2569/2010	China	2010	H1N2
KM029615.1	A/swine/Hong Kong/3048/2010	China	2010	H1N2
KM186305.1	A/swine/Fujian/12/2010	China	2010	H1N2
KM027583.1	A/swine/Guangdong/3196/2011	China	2011	H1N2
KM027631.1	A/swine/Guangdong/3542/2011	China	2011	H1N2
KM027639.1	A/swine/Guangdong/3583/2011	China	2011	H1N2
KM027647.1	A/swine/Guangdong/3584/2011	China	2011	H1N2
KM027655.1	A/swine/Guangdong/3676/2011	China	2011	H1N2
KM028063.1	A/swine/Guangxi/2821/2011	China	2011	H1N2
KM028071.1	A/swine/Guangxi/2823/2011	China	2011	H1N2
KM028079.1	A/swine/Guangxi/2887/2011	China	2011	H1N2
KM028087.1	A/swine/Guangxi/2891/2011	China	2011	H1N2
KM028095.1	A/swine/Guangxi/2893/2011	China	2011	H1N2
KM028103.1	A/swine/Guangxi/2895/2011	China	2011	H1N2
KM028111.1	A/swine/Guangxi/2897/2011	China	2011	H1N2
KM028119.1	A/swine/Guangxi/2900/2011	China	2011	H1N2
KM028127.1	A/swine/Guangxi/2903/2011	China	2011	H1N2
KM028135.1	A/swine/Guangxi/2910/2011	China	2011	H1N2
KM028143.1	A/swine/Guangxi/2913/2011	China	2011	H1N2
KM028151.1	A/swine/Guangxi/2920/2011	China	2011	H1N2
KM028159.1	A/swine/Guangxi/3075/2011	China	2011	H1N2
KM028223.1	A/swine/Guangxi/3202/2011	China	2011	H1N2
KM028231.1	A/swine/Guangxi/3205/2011	China	2011	H1N2
KM028239.1	A/swine/Guangxi/3212/2011	China	2011	H1N2
KM028247.1	A/swine/Guangxi/3215/2011	China	2011	H1N2
KM028255.1	A/swine/Guangxi/3217/2011	China	2011	H1N2
KM028263.1	A/swine/Guangxi/3234/2011	China	2011	H1N2
KM028279.1	A/swine/Guangxi/NS3256/2011	China	2011	H1N2
KM028287.1	A/swine/Guangxi/NS3257/2011	China	2011	H1N2
KM028295.1	A/swine/Guangxi/NS3267/2011	China	2011	H1N2
KM028303.1	A/swine/Guangxi/NS3269/2011	China	2011	H1N2
KM028311.1	A/swine/Guangxi/NS3272/2011	China	2011	H1N2
KM028319.1	A/swine/Guangxi/NS3511/2011	China	2011	H1N2
KM028535.1	A/swine/Hong Kong/1470/2011	China	2011	H1N2
KM028727.1	A/swine/Hong Kong/3125/2011	China	2011	H1N2
KM028831.1	A/swine/Hong Kong/3939/2011	China	2011	H1N2
KM028839.1	A/swine/Hong Kong/NS3954/2011	China	2011	H1N2
KM028847.1	A/swine/Hong Kong/NS3963/2011	China	2011	H1N2
KM028855.1	A/swine/Hong Kong/NS3964/2011	China	2011	H1N2
KM028863.1	A/swine/Hong Kong/NS3969/2011	China	2011	H1N2
KM028871.1	A/swine/Hong Kong/4027/2011	China	2011	H1N2
KM028879.1	A/swine/Hong Kong/4046/2011	China	2011	H1N2
KM028887.1	A/swine/Hong Kong/4049/2011	China	2011	H1N2
KM028895.1	A/swine/Hong Kong/4055/2011	China	2011	H1N2
KM028903.1	A/swine/Hong Kong/4063/2011	China	2011	H1N2
KM028911.1	A/swine/Hong Kong/4070/2011	China	2011	H1N2
KM028919.1	A/swine/Hong Kong/4071/2011	China	2011	H1N2
KM028927.1	A/swine/Hong Kong/4081/2011	China	2011	H1N2
KM028935.1	A/swine/Hong Kong/4083/2011	China	2011	H1N2
KM028943.1	A/swine/Hong Kong/4084/2011	China	2011	H1N2
KM028951.1	A/swine/Hong Kong/4085/2011	China	2011	H1N2
KM028959.1	A/swine/Hong Kong/4088/2011	China	2011	H1N2
KM028967.1	A/swine/Hong Kong/4094/2011	China	2011	H1N2
KM028975.1	A/swine/Hong Kong/4096/2011	China	2011	H1N2
KM028983.1	A/swine/Hong Kong/4099/2011	China	2011	H1N2
KM028991.1	A/swine/Hong Kong/4120/2011	China	2011	H1N2
KM028999.1	A/swine/Hong Kong/4125/2011	China	2011	H1N2
KM029007.1	A/swine/Hong Kong/4128/2011	China	2011	H1N2
KM029015.1	A/swine/Hong Kong/4133/2011	China	2011	H1N2
KM029031.1	A/swine/Hong Kong/4190/2011	China	2011	H1N2
KM029039.1	A/swine/Hong Kong/4194/2011	China	2011	H1N2
KJ729262.1	A/swine/Guangxi/325/2012	China	2012	H1N2
KJ729270.1	A/swine/Zhejiang/43/2012	China	2012	H1N2
KM027807.1	A/swine/Guangdong/NS548/2012	China	2012	H1N2
KM027815.1	A/swine/Guangdong/NS554/2012	China	2012	H1N2
KM027823.1	A/swine/Guangdong/662/2012	China	2012	H1N2
KM027831.1	A/swine/Guangdong/663/2012	China	2012	H1N2
KM027839.1	A/swine/Guangdong/666/2012	China	2012	H1N2
KM027847.1	A/swine/Guangdong/673/2012	China	2012	H1N2
KM027855.1	A/swine/Guangdong/676/2012	China	2012	H1N2
KM027863.1	A/swine/Guangdong/702/2012	China	2012	H1N2
KM027871.1	A/swine/Guangdong/704/2012	China	2012	H1N2
KM027879.1	A/swine/Guangdong/717/2012	China	2012	H1N2
KM029143.1	A/swine/Hong Kong/NS26/2012	China	2012	H1N2
KM029239.1	A/swine/Hong Kong/263/2012	China	2012	H1N2
KM029287.1	A/swine/Hong Kong/NS584/2012	China	2012	H1N2
KM029303.1	A/swine/Hong Kong/NS928/2012	China	2012	H1N2
KM029383.1	A/swine/Hong Kong/1069/2012	China	2012	H1N2
KM029399.1	A/swine/Hong Kong/1122/2012	China	2012	H1N2
KM029407.1	A/swine/Hong Kong/1123/2012	China	2012	H1N2
KM029415.1	A/swine/Hong Kong/1124/2012	China	2012	H1N2
KM029815.1	A/swine/Guangdong/NS3155/2012	China	2012	H1N2
KM029823.1	A/swine/Guangdong/NS3156/2012	China	2012	H1N2
KM029831.1	A/swine/Guangdong/NS3166/2012	China	2012	H1N2
KM029839.1	A/swine/Guangdong/NS3175/2012	China	2012	H1N2
KM029847.1	A/swine/Guangdong/NS3178/2012	China	2012	H1N2
KM029855.1	A/swine/Guangdong/NS3179/2012	China	2012	H1N2
KX269879.1	A/swine/Guangdong/1/2012	China	2012	H1N2
AF400752.1	A/Swine/Hong Kong/2405/98	China	1998	H3N2
AF400753.1	A/Swine/Hong Kong/2422/98	China	1998	H3N2
AF400754.1	A/Swine/Hong Kong/2429/98	China	1998	H3N2
AF400776.1	A/Swine/Hong Kong/2106/98	China	1998	H3N2
KC534889.1	A/swine/Eastern China/S17/2003	China	2003	H3N2
FJ157986.1	A/swine/Guangxi/1/2004	China	2004	H3N2
EU116040.1	A/Swine/Shandong/3/2005	China	2005	H3N2
GU215018.1	A/swine/Jilin/5/2007	China	2007	H3N2
GU215026.1	A/swine/Jilin/19/2007	China	2007	H3N2
GU215034.1	A/swine/Jilin/37/2008	China	2008	H3N2
JX138525.1	A/swine/Hunan/3/2008	China	2008	H3N2
JQ220542.1	A/swine/Guangxi/NS2783/2010	China	2010	H3N2
JX414232.1	A/swine/Guangdong/L5/2010	China	2010	H3N2
JX494706.1	A/swine/Guangdong/L22/2010	China	2010	H3N2
JX494714.1	A/swine/Guangdong/L23/2010	China	2010	H3N2
JQ220543.1	A/swine/Hong Kong/NS2439/2011	China	2011	H3N2
JQ220544.1	A/swine/Hong Kong/2503/2011	China	2011	H3N2
KM027607.1	A/swine/Guangdong/3488/2011	China	2011	H3N2
KM027615.1	A/swine/Guangdong/3494/2011	China	2011	H3N2
KM027623.1	A/swine/Guangdong/3502/2011	China	2011	H3N2
KM027759.1	A/swine/Guangdong/3767/2011	China	2011	H3N2
KM028015.1	A/swine/Guangxi/2242/2011	China	2011	H3N2
KM028023.1	A/swine/Guangxi/2253/2011	China	2011	H3N2
KM028047.1	A/swine/Guangxi/2518/2011	China	2011	H3N2
KM028055.1	A/swine/Guangxi/2803/2011	China	2011	H3N2
KM028167.1	A/swine/Guangxi/NS3086/2011	China	2011	H3N2
KM028183.1	A/swine/Guangxi/NS3099/2011	China	2011	H3N2
KM028191.1	A/swine/Guangxi/NS3106/2011	China	2011	H3N2
KM028199.1	A/swine/Guangxi/NS3108/2011	China	2011	H3N2
KM028215.1	A/swine/Guangxi/3130/2011	China	2011	H3N2
KM028431.1	A/swine/Guangxi/NS3891/2011	China	2011	H3N2
KM028439.1	A/swine/Guangxi/NS3900/2011	China	2011	H3N2
KM028447.1	A/swine/Guangxi/NS3905/2011	China	2011	H3N2
KM028455.1	A/swine/Guangxi/NS3918/2011	China	2011	H3N2
KM028551.1	A/swine/Hong Kong/NS2810/2011	China	2011	H3N2
KM028559.1	A/swine/Hong Kong/NS2811/2011	China	2011	H3N2
KM028567.1	A/swine/Hong Kong/NS2812/2011	China	2011	H3N2
KM028575.1	A/swine/Hong Kong/NS2813/2011	China	2011	H3N2
KM028583.1	A/swine/Hong Kong/NS2815/2011	China	2011	H3N2
KM028591.1	A/swine/Hong Kong/NS2816/2011	China	2011	H3N2
KM028599.1	A/swine/Hong Kong/NS2817/2011	China	2011	H3N2
KM028607.1	A/swine/Hong Kong/NS2818/2011	China	2011	H3N2
KM028615.1	A/swine/Hong Kong/NS2820/2011	China	2011	H3N2
KM028623.1	A/swine/Hong Kong/NS2821/2011	China	2011	H3N2
KM028631.1	A/swine/Hong Kong/NS2822/2011	China	2011	H3N2
KM028639.1	A/swine/Hong Kong/2857/2011	China	2011	H3N2
KM028647.1	A/swine/Hong Kong/2931/2011	China	2011	H3N2
KM028655.1	A/swine/Hong Kong/2954/2011	China	2011	H3N2
KM028663.1	A/swine/Hong Kong/NS3030/2011	China	2011	H3N2
KM028671.1	A/swine/Hong Kong/NS3031/2011	China	2011	H3N2
KM028679.1	A/swine/Hong Kong/NS3032/2011	China	2011	H3N2
KM028687.1	A/swine/Hong Kong/3033/2011	China	2011	H3N2
KM028695.1	A/swine/Hong Kong/3039/2011	China	2011	H3N2
KM028703.1	A/swine/Hong Kong/3044/2011	China	2011	H3N2
KM028711.1	A/swine/Hong Kong/3049/2011	China	2011	H3N2
KM028719.1	A/swine/Hong Kong/3090/2011	China	2011	H3N2
KM028735.1	A/swine/Hong Kong/3235/2011	China	2011	H3N2
KM028751.1	A/swine/Hong Kong/3238/2011	China	2011	H3N2
KM028759.1	A/swine/Hong Kong/3252/2011	China	2011	H3N2
KM028767.1	A/swine/Hong Kong/3253/2011	China	2011	H3N2
KM028775.1	A/swine/Hong Kong/3275/2011	China	2011	H3N2
KM028783.1	A/swine/Hong Kong/3276/2011	China	2011	H3N2
KM028791.1	A/swine/Hong Kong/3287/2011	China	2011	H3N2
KM028799.1	A/swine/Hong Kong/3700/2011	China	2011	H3N2
KM028807.1	A/swine/Hong Kong/NS3757/2011	China	2011	H3N2
KM027895.1	A/swine/Guangdong/938/2012	China	2012	H3N2
KM027903.1	A/swine/Guangdong/947/2012	China	2012	H3N2
KM027911.1	A/swine/Guangdong/1210/2012	China	2012	H3N2
KM027919.1	A/swine/Guangdong/1232/2012	China	2012	H3N2
KM027927.1	A/swine/Guangdong/1593/2012	China	2012	H3N2
KM027935.1	A/swine/Guangdong/1598/2012	China	2012	H3N2
KM027943.1	A/swine/Guangdong/1599/2012	China	2012	H3N2
KM027951.1	A/swine/Guangdong/1601/2012	China	2012	H3N2
KM028463.1	A/swine/Guangxi/508/2012	China	2012	H3N2
KM028471.1	A/swine/Guangxi/650/2012	China	2012	H3N2
KM028479.1	A/swine/Guangxi/NS1402/2012	China	2012	H3N2
KM028487.1	A/swine/Guangxi/NS1409/2012	China	2012	H3N2
KM028495.1	A/swine/Guangxi/1874/2012	China	2012	H3N2
KM029223.1	A/swine/Hong Kong/168/2012	China	2012	H3N2
KM029231.1	A/swine/Hong Kong/NS180/2012	China	2012	H3N2
KM029255.1	A/swine/Hong Kong/NS370/2012	China	2012	H3N2
KM029263.1	A/swine/Hong Kong/NS392/2012	China	2012	H3N2
KM029271.1	A/swine/Hong Kong/459/2012	China	2012	H3N2
KM029279.1	A/swine/Hong Kong/NS549/2012	China	2012	H3N2
KM029295.1	A/swine/Hong Kong/648/2012	China	2012	H3N2
KM029391.1	A/swine/Hong Kong/1071/2012	China	2012	H3N2
KM029423.1	A/swine/Hong Kong/1284/2012	China	2012	H3N2
KM029431.1	A/swine/Hong Kong/NS1651/2012	China	2012	H3N2
KM029439.1	A/swine/Hong Kong/NS2168/2012	China	2012	H3N2
KM029487.1	A/swine/Hong Kong/2454/2012	China	2012	H3N2
KM029711.1	A/swine/Guangdong/NS2701/2012	China	2012	H3N2
KM029719.1	A/swine/Guangdong/NS2712/2012	China	2012	H3N2
KM029727.1	A/swine/Guangdong/NS2717/2012	China	2012	H3N2
KM029735.1	A/swine/Guangdong/2863/2012	China	2012	H3N2
KM029743.1	A/swine/Guangdong/NS2883/2012	China	2012	H3N2
KM029751.1	A/swine/Guangdong/NS2885/2012	China	2012	H3N2
KM029767.1	A/swine/Guangdong/NS2892/2012	China	2012	H3N2
KM029775.1	A/swine/Guangdong/NS2893/2012	China	2012	H3N2
KM029783.1	A/swine/Guangdong/NS2895/2012	China	2012	H3N2
KM029807.1	A/swine/Guangdong/2919/2012	China	2012	H3N2
KM029895.1	A/swine/Guangxi/NS2394/2012	China	2012	H3N2
KM029903.1	A/swine/Hong Kong/NS2698/2012	China	2012	H3N2
KM029911.1	A/swine/Hong Kong/NS2733/2012	China	2012	H3N2
KM029919.1	A/swine/Hong Kong/NS2734/2012	China	2012	H3N2
KM029927.1	A/swine/Hong Kong/NS2735/2012	China	2012	H3N2
KM029935.1	A/swine/Hong Kong/NS2738/2012	China	2012	H3N2
KM029943.1	A/swine/Hong Kong/NS2745/2012	China	2012	H3N2
KM029951.1	A/swine/Hong Kong/3280/2012	China	2012	H3N2
MF927880.1	A/swine/Guangxi/JG1/2014	China	2014	H3N2
FJ200423.1	A/swine/Chibi/01/2005	China	2005	H3N8
FJ200415.1	A/swine/Anhui/01/2006	China	2006	H3N8
AY747617.1	A/Swine/Fujian/F1/2001	China	2001	H5N1
DQ432037.1	A/swine/Fujian/2001	China	2001	H5N1
AY747609.1	A/swine/Fujian/1/2003	China	2003	H5N1
DQ432045.1	A/swine/Fujian/2003	China	2003	H5N1
KM027999.1	A/swine/Guangxi/592/2011	China	2011	H5N1
MG925495.1	A/swine/eastern China/005/2017	China	2017	H7N9
MG925503.1	A/swine/eastern China/HH24/2017	China	2017	H7N9
AF400777.1	A/Swine/Hong Kong/3297/98	China	1998	H9N2
HQ893762.1	A/swine/Guangdong/L1/2010	China	2010	H9N2
KM029503.1	A/swine/Hong Kong/NS943/2010	China	2010	H9N2
