# Supplementary material for: Discovery of viruses and bacteria associated with swine respiratory disease on farms at a nationwide scale in China using metatranscriptomic and metagenomic sequencing
Source: mSystems. 2025 Jan 30;10(2):e00025-25. doi: 10.1128/msystems.00025-25 (PMC11834406; doi:10.1128/msystems.00025-25)
Supplement: Table S5 — PCV strains used for the retrospective analysis in this study. [file msystems.00025-25-s0007.xls]

## Sheet: Sheet1
Table S5. PCV strains used for retrospective analysis in this study.
Genbank ID	Name	Country	Year	Genotype
MT769268.1	JSYZ1901-2	China	2019	Porcine circovirus 4
MW238796.1	FJ2020001	China	2020	Porcine circovirus 4
MW262973.1	Hebei1	China	2020	Porcine circovirus 4
MW262974.1	Hebei2	China	2020	Porcine circovirus 4
MW262975.1	Hebei3	China	2020	Porcine circovirus 4
MW262976.1	Hebei4	China	2020	Porcine circovirus 4
MW262977.1	Hebei5	China	2020	Porcine circovirus 4
MW262978.1	Hebei6	China	2020	Porcine circovirus 4
MW538943.1	HN-LY-202005	China	2020	Porcine circovirus 4
MW600947.1	HN-LY-202006	China	2020	Porcine circovirus 4
MW600948.1	HN-LY-202007	China	2020	Porcine circovirus 4
MW600949.1	HN-SMX-202011	China	2020	Porcine circovirus 4
MW855574.1	PCV3-HuN-ZZ-2020	China	2020	Porcine circovirus 3
MW855575.1	PCV3-HuN-SC-2020	China	2020	Porcine circovirus 3
MW855576.1	PCV3-HuN-HY-2019	China	2019	Porcine circovirus 3
MW855577.1	PCV3-HuN-XX-2020	China	2020	Porcine circovirus 3
MW855578.1	PCV3-HuN-CZ-2019	China	2019	Porcine circovirus 3
MW855579.1	PCV3-HuN-YY-2019	China	2019	Porcine circovirus 3
MW883346.1	PCV3-HuN-YZ-2019	China	2019	Porcine circovirus 3
MW883347.1	PCV3-HuN-YiY-2020	China	2020	Porcine circovirus 3
MW883348.1	PCV3-HuN-SY-2019	China	2019	Porcine circovirus 3
MW883349.1	PCV3-HuN-HH-2020	China	2020	Porcine circovirus 3
MW883350.1	PCV3-HuN-CD-2019	China	2019	Porcine circovirus 3
MW889012.1	PCV2/JX2-2020	China	2020	Porcine circovirus 2
MW889013.1	PCV2/JX3-2020	China	2020	Porcine circovirus 2
MW889014.1	PCV2/JX4-2020	China	2020	Porcine circovirus 2
MW889015.1	PCV2/JX5-2020	China	2020	Porcine circovirus 2
MW889016.1	PCV2/JX6-2020	China	2020	Porcine circovirus 2
MW889017.1	PCV2/JX7-2020	China	2020	Porcine circovirus 2
MW889018.1	PCV2/JX8-2020	China	2020	Porcine circovirus 2
MW889019.1	PCV2/JX9-2020	China	2020	Porcine circovirus 2
MW889020.1	PCV2/JX10-2020	China	2020	Porcine circovirus 2
MW889021.1	PCV2/JX11-2020	China	2020	Porcine circovirus 2
MW889022.1	PCV2/JX12-2020	China	2020	Porcine circovirus 2
MW889023.1	PCV2/JX13-2020	China	2020	Porcine circovirus 2
MW889024.1	PCV2/JX14-2020	China	2020	Porcine circovirus 2
MW889025.1	PCV2/JX15-2020	China	2020	Porcine circovirus 2
MW889026.1	PCV2/JX16-2020	China	2020	Porcine circovirus 2
MW889027.1	PCV2/JX17-2020	China	2020	Porcine circovirus 2
MW889028.1	PCV2/JX18-2020	China	2020	Porcine circovirus 2
MW889029.1	PCV2/JX19-2020	China	2020	Porcine circovirus 2
MW889030.1	PCV2/JX20-2020	China	2020	Porcine circovirus 2
MW889031.1	PCV2/JX21-2020	China	2020	Porcine circovirus 2
MW889032.1	PCV2/JX22-2020	China	2020	Porcine circovirus 2
MW889033.1	PCV2/JX23-2020	China	2020	Porcine circovirus 2
MW889034.1	PCV2/JX24-2020	China	2020	Porcine circovirus 2
MW889035.1	PCV2/JX25-2020	China	2020	Porcine circovirus 2
MW889036.1	PCV2/JX26-2020	China	2020	Porcine circovirus 2
MW889037.1	PCV2/JX27-2020	China	2020	Porcine circovirus 2
MW889038.1	PCV2/JX28-2020	China	2020	Porcine circovirus 2
MW889039.1	PCV2/JX29-2020	China	2020	Porcine circovirus 2
MW974869.1	CH-FJ-2020-1	China	2020	Porcine circovirus 2
MW974872.1	CH-GD-2020-1	China	2020	Porcine circovirus 2
MW974873.1	CH-GD-2020-2	China	2020	Porcine circovirus 2
MW974878.1	CH-FJ-2021	China	2021	Porcine circovirus 2
MW974881.1	CH-FJ-2020-2	China	2020	Porcine circovirus 2
MW974882.1	CH-FJ-2020-3	China	2020	Porcine circovirus 2
MW974884.1	CH-FJ-2020-4	China	2020	Porcine circovirus 2
MW974885.1	CH-JX-2020-2	China	2020	Porcine circovirus 2
MW974886.1	CH-GD-2020-3	China	2020	Porcine circovirus 2
MW974887.1	CH-FJ-2021-1	China	2021	Porcine circovirus 2
MW974888.1	CH-FJ-2021-2	China	2021	Porcine circovirus 2
MW974889.1	CH-JX-2020-3	China	2020	Porcine circovirus 2
MW988108.1	JXWY-2021	China	2020	Porcine circovirus 4
MW988109.1	JXSC-2021	China	2020	Porcine circovirus 4
MZ004438.1	CN Guangzhou 2020	China	2021	Porcine circovirus 3
MZ161162.1	HBSZ-2021	China	2021	Porcine circovirus 2
MZ449236.1	PCV3-Anhui-2020	China	2020	Porcine circovirus 3
MZ449237.1	PCV3-Guizhou-2020	China	2020	Porcine circovirus 3
MZ449238.1	PCV3-Hebei-2020	China	2020	Porcine circovirus 3
MZ449239.1	PCV3-Henan-2020	China	2020	Porcine circovirus 3
MZ449240.1	PCV3-Jilin-2020	China	2020	Porcine circovirus 3
MZ449241.1	PCV3-Jiangxi-2020	China	2020	Porcine circovirus 3
MZ449242.1	PCV3-Neimenggu-2020	China	2020	Porcine circovirus 3
MZ449243.1	PCV3-Shanxi-2020	China	2020	Porcine circovirus 3
MZ449244.1	PCV3-Sichuan-2020	China	2020	Porcine circovirus 3
MZ449245.1	PCV3-Xinjiang-2020	China	2020	Porcine circovirus 3
MZ449246.1	PCV3-Yunnan-2020	China	2020	Porcine circovirus 3
MZ449247.1	PCV3-Zhejiang-2020	China	2020	Porcine circovirus 3
MZ474496.1	CH/HB/CZ01	China	2020	Porcine circovirus 2
MZ474497.1	CH/HB/CZ02	China	2020	Porcine circovirus 2
MZ474502.1	CH/HB/HD03	China	2020	Porcine circovirus 2
MZ474503.1	CH/HB/XT01	China	2021	Porcine circovirus 2
MZ593751.1	HB	China	2021	Porcine circovirus 2
MZ615680.1	PCV2/CN-GS/GS1	China	2020	Porcine circovirus 2
MZ667326.1	PCV2/2021/GD/GuangZhou	China	2021	Porcine circovirus 2
MZ667327.1	PCV2/2021/GD/YangJiang	China	2021	Porcine circovirus 2
MZ667328.1	PCV2/2021/GD/FoShan/SanShui	China	2021	Porcine circovirus 2
MZ667329.1	PCV2/2021/GD	China	2021	Porcine circovirus 2
MZ667332.1	PCV3/2021/GD	China	2021	Porcine circovirus 3
MZ667333.1	PCV3/2021/GD	China	2021	Porcine circovirus 3
MZ667334.1	PCV3/2021/GD	China	2021	Porcine circovirus 3
MZ667335.1	PCV3/2021/GD/ShaoGuan	China	2021	Porcine circovirus 3
MZ826149.1	PCV3-CH-SDTA-2021	China	2021	Porcine circovirus 3
MZ848186.1	CH/HB/TS01	China	2021	Porcine circovirus 2
OK170034.1	PCV2-CH-SDBZL-2021	China	2021	Porcine circovirus 2
OK170035.1	PCV2-CH-SDBZJ-2021	China	2021	Porcine circovirus 2
OK170036.1	PCV2-CH-SDBZM-2021	China	2021	Porcine circovirus 2
OK170037.1	PCV2-CH-SDBZO-2021	China	2021	Porcine circovirus 2
OK170038.1	PCV2-CH-SDBZC-2021	China	2021	Porcine circovirus 2
OK170039.1	PCV2-CH-SDBZE-2021	China	2021	Porcine circovirus 2
OK334614.1	CN Sichuan-dz 2020	China	2020	Porcine circovirus 3
OK334615.1	CN Chongqing-FL 2020	China	2020	Porcine circovirus 3
OK334616.1	CN Guizhou-gyhx 2020	China	2020	Porcine circovirus 3
OK334617.1	CN Chongqing-YY1 2020	China	2020	Porcine circovirus 3
OK334618.1	CN Chongqing-YY2 2020	China	2020	Porcine circovirus 3
OK482712.1	PCV2-CH-SDBZR-2021	China	2021	Porcine circovirus 2
OK482713.1	PCV2-CH-SDBZP-2021	China	2021	Porcine circovirus 2
OK482714.1	PCV2-CH-SDBZ608-2021	China	2021	Porcine circovirus 2
OK572464.1	PCV2-CH-SDHY3-2021	China	2021	Porcine circovirus 2
OK572465.1	PCV2-CH-SDHY7-2021	China	2021	Porcine circovirus 2
OK572466.1	PCV2-CH-SDHY10-2021	China	2021	Porcine circovirus 2
OK572467.1	PCV2-CH-SDHY15-2021	China	2021	Porcine circovirus 2
OL310716.1	PCV2/CN/Anhui/Sinder202110	China	2021	Porcine circovirus 2
OL409069.1	PCV2/CN/Anhui/Sinder202110-2	China	2021	Porcine circovirus 2
OL422143.1	PCV3-CH-SDBZL-2021	China	2021	Porcine circovirus 3
OL438910.1	PCV2-CH-SDBZS-2021	China	2021	Porcine circovirus 2
OL438911.1	PCV2-CH-SDHY6-2021	China	2021	Porcine circovirus 2
OL438912.1	PCV2-CH-SDBZN-2021	China	2021	Porcine circovirus 2
OL546295.1	PCV1-CH-SDHY9-2021	China	2021	Porcine circovirus 1
OL546299.1	PCV2-CH-SDBZB-2021	China	2021	Porcine circovirus 2
OL546300.1	PCV2-CH-SDHY5-2021	China	2021	Porcine circovirus 2
OL546301.1	PCV1-CH-SDHY13-2021	China	2021	Porcine circovirus 1
OL956951.1	PCV3/Hebei/TS-97/2021	China	2021	Porcine circovirus 3
OM032566.1	JX21	China	2021	Porcine circovirus 3
OM274017.1	AH-6	China	2020	Porcine circovirus 2
OM274020.1	AH-54	China	2020	Porcine circovirus 2
OM274021.1	AH-36	China	2020	Porcine circovirus 2
OM274022.1	AH-22	China	2020	Porcine circovirus 2
OM274023.1	AH-23	China	2020	Porcine circovirus 2
OM274024.1	AH-34	China	2020	Porcine circovirus 2
OM288651.1	PCV2/CN/Hunan-HY3	China	2021	Porcine circovirus 2
OM288652.1	PCV2/CN/Hunan-HY4	China	2021	Porcine circovirus 2
OM858854.1	CH/HB/XT02	China	2021	Porcine circovirus 2
OM858855.1	CH/HB/XT03	China	2021	Porcine circovirus 2
OM858856.1	CH/HB/BD01	China	2021	Porcine circovirus 2
ON248855.1	PCV2/CN/Fujian/Sinder202111-2	China	2021	Porcine circovirus 2
ON248856.1	PCV2/CN/Shandong/Sinder202111-3	China	2021	Porcine circovirus 2
ON248857.1	PCV2/CN/Liaoning/Sinder202111-4	China	2021	Porcine circovirus 2
ON248858.1	PCV2/CN/Shandong/Sinder202111-5	China	2021	Porcine circovirus 2
ON248859.1	PCV2/CN/Shandong/Sinder202111-6	China	2021	Porcine circovirus 2
ON248860.1	PCV2/CN/Shandong/Sinder202111-7	China	2021	Porcine circovirus 2
ON248862.1	PCV2/CN/Hebei/Sinder202112-2	China	2021	Porcine circovirus 2
ON248863.1	PCV2/CN/Shanxi/Sinder202112-3	China	2021	Porcine circovirus 2
ON248865.1	PCV2/CN/Anhui/Sinder202201-2	China	2022	Porcine circovirus 2
ON248866.1	PCV2/CN/Anhui/Sinder202201-3	China	2022	Porcine circovirus 2
ON248867.1	PCV2/CN/Shandong/Sinder202202-1	China	2022	Porcine circovirus 2
ON248868.1	PCV2/CN/Anhui/Sinder202202-2	China	2022	Porcine circovirus 2
ON248869.1	PCV2/CN/Shandong/Sinder202202-3	China	2022	Porcine circovirus 2
ON248870.1	PCV2/CN/Henan/Sinder202202-4	China	2022	Porcine circovirus 2
ON248871.1	PCV2/CN/Anhui/Sinder202202-5	China	2022	Porcine circovirus 2
ON505646.1	CQ-YunYang/2021	China	2021	Porcine circovirus 3
ON862500.1	PCV2/CN/Hunan-LY1	China	2021	Porcine circovirus 2
ON862501.1	PCV2/CN/Hunan-LY2	China	2021	Porcine circovirus 2
ON862532.1	PCV2/CN/Guizhou1	China	2021	Porcine circovirus 2
ON862533.1	PCV2/CN/Shanxi1	China	2021	Porcine circovirus 2
ON862534.1	PCV2/CN/Shanxi2	China	2021	Porcine circovirus 2
ON862535.1	PCV2/CN/Shanxi3	China	2021	Porcine circovirus 2
ON862536.1	PCV2/CN/Shaanxi1	China	2021	Porcine circovirus 2
ON862537.1	PCV2/CN/Shaanxi2	China	2021	Porcine circovirus 2
ON862538.1	PCV2/CN/Shaanxi3	China	2021	Porcine circovirus 2
ON862539.1	PCV2/CN/Shaanxi4	China	2021	Porcine circovirus 2
ON862540.1	PCV2/CN/Shaanxi5	China	2021	Porcine circovirus 2
ON862541.1	PCV2/CN/Hebei1	China	2021	Porcine circovirus 2
ON862542.1	PCV2/CN/Hebei2	China	2021	Porcine circovirus 2
ON862543.1	PCV2/CN/Hebei3	China	2021	Porcine circovirus 2
ON862544.1	PCV2/CN/Hebei4	China	2021	Porcine circovirus 2
ON862545.1	PCV2/CN/Henan1	China	2021	Porcine circovirus 2
ON862546.1	PCV2/CN/Henan2	China	2021	Porcine circovirus 2
ON862547.1	PCV2/CN/Henan3	China	2021	Porcine circovirus 2
ON862548.1	PCV2/CN/Henan4	China	2021	Porcine circovirus 2
ON862549.1	PCV2/CN/Shandong1	China	2021	Porcine circovirus 2
ON862550.1	PCV2/CN/Shandong2	China	2021	Porcine circovirus 2
ON862551.1	PCV2/CN/Shandong3	China	2021	Porcine circovirus 2
ON862552.1	PCV2/CN/Shandong4	China	2021	Porcine circovirus 2
ON862553.1	PCV2/CN/Shandong5	China	2021	Porcine circovirus 2
ON862554.1	PCV2/CN/Yunnan1	China	2022	Porcine circovirus 2
ON862555.1	PCV2/CN/Yunnan2	China	2022	Porcine circovirus 2
ON862556.1	PCV2/CN/Yunnan3	China	2022	Porcine circovirus 2
ON862557.1	PCV2/CN/Yunnan4	China	2022	Porcine circovirus 2
ON862558.1	PCV2/CN/Yunnan5	China	2022	Porcine circovirus 2
ON862559.1	PCV2/CN/Yunnan6	China	2022	Porcine circovirus 2
ON862560.1	PCV2/CN/Yunnan7	China	2022	Porcine circovirus 2
OP113847.1	PCV2 TJ15 2021	China	2021	Porcine circovirus 2
OP263046.1	SDHY_20ZZ	China	2020	Porcine circovirus 2
OP263047.1	SDHY_20DZ	China	2020	Porcine circovirus 2
OP263048.1	SDHY_20DY	China	2020	Porcine circovirus 2
OP263049.1	SDHY_20ZB	China	2020	Porcine circovirus 2
OP263050.1	SDHY_20WF	China	2020	Porcine circovirus 2
OP263051.1	SDHY_20TA	China	2020	Porcine circovirus 2
OP263052.1	SDHY_20LC	China	2020	Porcine circovirus 2
OP263053.1	SDHY_20HZ	China	2020	Porcine circovirus 2
OP263054.1	SDHY_21JN	China	2021	Porcine circovirus 2
OP263055.1	SDHY_21LW	China	2021	Porcine circovirus 2
OP263056.1	SDHY_21TA	China	2021	Porcine circovirus 2
OP263057.1	SDHY_21RZ	China	2021	Porcine circovirus 2
OP263058.1	SDHY_21LY	China	2021	Porcine circovirus 2
OP263059.1	SDHY_21ZB	China	2021	Porcine circovirus 2
OP263060.1	SDHY_21WH	China	2021	Porcine circovirus 2
OP263061.1	SDHY_21DZ	China	2021	Porcine circovirus 2
OP263062.1	SDHY_21QD	China	2021	Porcine circovirus 2
OP263063.1	SDHY_21BZ	China	2021	Porcine circovirus 2
OP263064.1	SDHY_22WF	China	2022	Porcine circovirus 2
OP263065.1	SDHY_22TA	China	2022	Porcine circovirus 2
OP263066.1	SDHY_22QD	China	2022	Porcine circovirus 2
OP263067.1	SDHY_22LY	China	2022	Porcine circovirus 2
OP263068.1	SDHY_22LW	China	2022	Porcine circovirus 2
OP263069.1	SDHY_22LC	China	2022	Porcine circovirus 2
OP263070.1	SDHY_22JN	China	2022	Porcine circovirus 2
OP374024.1	PCV2/CHN/Liaoning/Sinder202205-1	China	2022	Porcine circovirus 2
OP374025.1	PCV2/CHN/Shandong/Sinder202205-2	China	2022	Porcine circovirus 2
OP374026.1	PCV2/CHN/Shandong/Sinder202205-3	China	2022	Porcine circovirus 2
OP374027.1	PCV2/CHN/Hebei/Sinder202205-4	China	2022	Porcine circovirus 2
OP374028.1	PCV2/CHN/Shandong/Sinder202205-5	China	2022	Porcine circovirus 2
OP374029.1	PCV2/CHN/Shandong/Sinder202205-6	China	2022	Porcine circovirus 2
OP374030.1	PCV2/CHN/Shandong/Sinder202205-7	China	2022	Porcine circovirus 2
OP374031.1	PCV2/CHN/Shandong/Sinder202205-8	China	2022	Porcine circovirus 2
OP374032.1	PCV2/CHN/Liaoning/Sinder202205-9	China	2022	Porcine circovirus 2
OP374033.1	PCV2/CHN/Hebei/Sinder202206-1	China	2022	Porcine circovirus 2
OP374034.1	PCV2/CHN/Hebei/Sinder202206-2	China	2022	Porcine circovirus 2
OP374035.1	PCV2/CHN/Anhui/Sinder202207-1	China	2022	Porcine circovirus 2
OP374036.1	PCV2/CHN/Shandong/Sinder202207-2	China	2022	Porcine circovirus 2
OP374037.1	PCV2/CHN/Shandong/Sinder202207-3	China	2022	Porcine circovirus 2
OP374038.1	PCV2/CHN/Anhui/Sinder202207-4	China	2022	Porcine circovirus 2
OP413466.1	PCV2-CH-SDHaiYang-44-2022	China	2022	Porcine circovirus 2
OP413467.1	PCV2-CH-SDliaoCheng-SHEN-2022	China	2022	Porcine circovirus 2
OP413468.1	PCV2-CH-SD-ZiBo-8-2022	China	2022	Porcine circovirus 2
OP413469.1	PCV2-CH-SD-ZiBo-9-2022	China	2022	Porcine circovirus 2
OP497960.1	SC-GA2022ABTC	China	2022	Porcine circovirus 4
OP834088.1	SC-YB2108	China	2021	Porcine circovirus 3
OP922507.1	Porcine circovirus isolate CHN SC0413	China	2022	Porcine circovirus 2
OP985185.1	JL-CC-22/02	China	2022	Porcine circovirus 3
OP985186.1	JL-CC-22/01	China	2022	Porcine circovirus 3
OQ032563.1	JL-CC-22/02	China	2022	Porcine circovirus 3
OQ117227.1	PCV3/SC-YiBin/2022	China	2022	Porcine circovirus 3
OQ291180.1	PCV2/CH/GX1/2021	China	2021	Porcine circovirus 2
OQ291181.1	PCV2/CH/GX2/2021	China	2021	Porcine circovirus 2
OQ291182.1	PCV2/CH/GX3/2021	China	2021	Porcine circovirus 2
OQ291183.1	PCV2/CH/GX4/2021	China	2021	Porcine circovirus 2
OQ291184.1	PCV2/CH/GX5/2021	China	2021	Porcine circovirus 2
OQ291185.1	PCV2/CH/GX6/2021	China	2021	Porcine circovirus 2
OQ291186.1	PCV2/CH/GX7/2021	China	2021	Porcine circovirus 2
OQ291187.1	PCV2/CH/GX8/2021	China	2021	Porcine circovirus 2
OQ291188.1	PCV2/CH/GX9/2021	China	2021	Porcine circovirus 2
OQ291189.1	PCV2/CH/GX10/2021	China	2021	Porcine circovirus 2
OQ656291.1	SD4	China	2022	Porcine circovirus 2
OQ658347.1	HeN-fj	China	2022	Porcine circovirus 4
OQ658348.1	HeN-p12	China	2022	Porcine circovirus 4
OQ658349.1	SX-ZX	China	2022	Porcine circovirus 4
OQ658350.1	HeN-2	China	2022	Porcine circovirus 4
OQ658351.1	HeN-3	China	2022	Porcine circovirus 4
OQ682836.1	PCV3/CH/GX/N1/2023	China	2023	Porcine circovirus 3
OQ682837.1	PCV3/CH/GX/N2/2023	China	2023	Porcine circovirus 3
OQ682838.1	PCV3/CH/GX/N3/2023	China	2023	Porcine circovirus 3
OQ682839.1	PCV3/CH/GX/N4/2023	China	2023	Porcine circovirus 3
OQ682840.1	PCV3/CH/GX/N5/2023	China	2023	Porcine circovirus 3
OQ682841.1	PCV3/CH/GX/N6/2023	China	2023	Porcine circovirus 3
OQ749408.1	HNZK-2020	China	2020	Porcine circovirus 2
OQ749409.1	HNXX-1-2020	China	2020	Porcine circovirus 2
OQ749410.1	HNNY-2020	China	2020	Porcine circovirus 2
OQ749411.1	HNJZ-2020	China	2020	Porcine circovirus 2
OQ749412.1	HNXC-2020	China	2020	Porcine circovirus 2
OQ749413.1	HNAY-1-2020	China	2020	Porcine circovirus 2
OQ749414.1	HNXX-2-2020	China	2020	Porcine circovirus 2
OQ749415.1	HNHB-2020	China	2020	Porcine circovirus 2
OQ749416.1	HNAY-2-2020	China	2020	Porcine circovirus 2
OQ749417.1	HNJY-2020	China	2020	Porcine circovirus 2
OQ749418.1	HNAY-2021	China	2021	Porcine circovirus 2
OQ749419.1	HNZZ-2021	China	2021	Porcine circovirus 2
OQ749420.1	HNPDS-2021	China	2021	Porcine circovirus 2
OQ749421.1	HNSQ-2021	China	2021	Porcine circovirus 2
OQ749422.1	HNLH-2021	China	2021	Porcine circovirus 2
OQ749423.1	HNNY-2021	China	2021	Porcine circovirus 2
OQ749424.1	HNZMD-2021	China	2021	Porcine circovirus 2
OQ749425.1	HNSMX-2021	China	2021	Porcine circovirus 2
OQ749426.1	HNXX-2022	China	2022	Porcine circovirus 2
OQ749427.1	HNAY-2022	China	2022	Porcine circovirus 2
OQ749428.1	HNXY-2022	China	2022	Porcine circovirus 2
OQ749429.1	HNXC-2022	China	2022	Porcine circovirus 2
OQ749430.1	HNLY-2022	China	2022	Porcine circovirus 2
OQ749431.1	HNNY-2022	China	2022	Porcine circovirus 2
OQ749432.1	HNFQ-2022	China	2022	Porcine circovirus 2
OQ749433.1	HNLY-2022	China	2022	Porcine circovirus 2
OQ785638.1	HB-BD01	China	2022	Porcine circovirus 2
OQ785639.1	SD-BZ-3-8	China	2022	Porcine circovirus 2
OQ803314.1	PCV2-GX-6	China	2022	Porcine circovirus 2
OQ874786.1	SCgz-PCV2/2022	China	2022	Porcine circovirus 2
OQ970016.1	GS2022-BY	China	2022	Porcine circovirus 4
OQ970017.1	GS2022-LZ	China	2022	Porcine circovirus 4
OR062297.1	UNVERIFIED:PCV2ZJ/1/2021	China	2021	Porcine circovirus 2
OR062298.1	UNVERIFIED:PCV2ZJ/2/2021	China	2021	Porcine circovirus 2
OR062299.1	PCV2ZJ/3/2021	China	2021	Porcine circovirus 2
OR062300.1	PCV2ZJ/4/2021	China	2021	Porcine circovirus 2
OR062301.1	UNVERIFIED:PCV2ZJ/5/2021	China	2021	Porcine circovirus 2
OR062302.1	PCV2ZJ/6/2021	China	2021	Porcine circovirus 2
OR114683.1	HNJZ-2023	China	2023	Porcine circovirus 2
OR114684.1	HNZMD-2023	China	2023	Porcine circovirus 2
OR114685.1	HNXC-2023	China	2023	Porcine circovirus 2
OR114686.1	HNSQ-2023	China	2023	Porcine circovirus 2
OR114687.1	HNNY-2023	China	2023	Porcine circovirus 2
OR114688.1	HNAY-1-2023	China	2023	Porcine circovirus 2
OR114689.1	HNSMX-2023	China	2023	Porcine circovirus 2
OR114690.1	HNAY-2-2023	China	2023	Porcine circovirus 2
OR133747.1	PCV2-GX-4	China	2022	Porcine circovirus 2
OR133748.1	PCV2-GX-7	China	2022	Porcine circovirus 2
OR133749.1	PCV2-GX-11	China	2022	Porcine circovirus 2
OR133750.1	PCV2-GX-16	China	2022	Porcine circovirus 2
OR197717.1	HB-XT01	China	2023	Porcine circovirus 2
OR197718.1	HB-TS01	China	2023	Porcine circovirus 2
OR197719.1	HB-TS01	China	2023	Porcine circovirus 2
OR232686.1	BJ22	China	2022	Porcine circovirus 2
OR296461.1	PCV3/CH/GX/N7/2023	China	2023	Porcine circovirus 3
OR296462.1	PCV3/CH/GX/N8/2023	China	2023	Porcine circovirus 3
OR296463.1	PCV3/CH/GX/N9/2023	China	2023	Porcine circovirus 3
OR296464.1	PCV3/CH/GX/N10/2023	China	2023	Porcine circovirus 3
OR296465.1	PCV3/CH/GX/N11/2023	China	2023	Porcine circovirus 3
OR296466.1	PCV3/CH/GX/N12/2023	China	2023	Porcine circovirus 3
OR296467.1	PCV3/CH/GD/N13/2023	China	2023	Porcine circovirus 3
OR296468.1	PCV3/CH/GX/N14/2023	China	2023	Porcine circovirus 3
OR296469.1	PCV3/CH/GX/N15/2023	China	2023	Porcine circovirus 3
OR296470.1	PCV3/CH/GX/N16/2023	China	2023	Porcine circovirus 3
OR296471.1	PCV3/CH/GX/N17/2023	China	2023	Porcine circovirus 3
OR296472.1	PCV3/CH/GX/N18/2023	China	2023	Porcine circovirus 3
OR296473.1	PCV3/CH/GX/N19/2023	China	2023	Porcine circovirus 3
OR296474.1	PCV3/CH/GX/N20/2023	China	2023	Porcine circovirus 3
OR296475.1	PCV3/CH/GX/N21/2023	China	2023	Porcine circovirus 3
OR296476.1	PCV3/CH/GX/N22/2023	China	2023	Porcine circovirus 3
OR296477.1	PCV3/CH/GX/N23/2023	China	2023	Porcine circovirus 3
OR296478.1	PCV3/CH/GX/N24/2023	China	2023	Porcine circovirus 3
OR296479.1	PCV3/CH/GX/N25/2023	China	2023	Porcine circovirus 3
OR296480.1	PCV3/CH/GX/N26/2023	China	2023	Porcine circovirus 3
OR296481.1	PCV3/CH/GX/N27/2023	China	2023	Porcine circovirus 3
OR296482.1	PCV3/CH/GX/N28/2023	China	2023	Porcine circovirus 3
OR296483.1	PCV3/CH/GX/N29/2023	China	2023	Porcine circovirus 3
OR296484.1	PCV3/CH/GX/N30/2023	China	2023	Porcine circovirus 3
OR296485.1	PCV3/CH/GX/N31/2023	China	2023	Porcine circovirus 3
OR296486.1	PCV3/CH/GX/N32/2023	China	2023	Porcine circovirus 3
OR296487.1	PCV3/CH/GX/N33/2023	China	2023	Porcine circovirus 3
OR296488.1	PCV3/CH/GX/N34/2023	China	2023	Porcine circovirus 3
OR296489.1	PCV3/CH/GX/N35/2023	China	2023	Porcine circovirus 3
OR296490.1	PCV3/CH/GX/N36/2023	China	2023	Porcine circovirus 3
OR296491.1	PCV3/CH/GX/N37/2023	China	2023	Porcine circovirus 3
OR296492.1	PCV3/CH/GX/N38/2023	China	2023	Porcine circovirus 3
OR296493.1	PCV3/CH/GX/N39/2023	China	2023	Porcine circovirus 3
OR296494.1	PCV3/CH/GX/N40/2023	China	2023	Porcine circovirus 3
OR296495.1	PCV3/CH/GX/N41/2023	China	2023	Porcine circovirus 3
OR296496.1	PCV3/CH/GX/N42/2023	China	2023	Porcine circovirus 3
OR296497.1	PCV3/CH/GX/N43/2023	China	2023	Porcine circovirus 3
OR296498.1	PCV3/CH/GX/N44/2023	China	2023	Porcine circovirus 3
OR296499.1	PCV3/CH/GX/N45/2023	China	2023	Porcine circovirus 3
OR296500.1	PCV3/CH/GX/N46/2023	China	2023	Porcine circovirus 3
OR296501.1	PCV3/CH/GX/N47/2023	China	2023	Porcine circovirus 3
OR296502.1	PCV3/CH/GX/N48/2023	China	2023	Porcine circovirus 3
OR296503.1	PCV3/CH/GX/N49/2023	China	2023	Porcine circovirus 3
OR296504.1	PCV3/CH/GX/N50/2023	China	2023	Porcine circovirus 3
OR296505.1	PCV3/CH/GX/N51/2023	China	2023	Porcine circovirus 3
OR296506.1	PCV3/CH/GX/N52/2023	China	2023	Porcine circovirus 3
OR296507.1	PCV3/CH/GX/N53/2023	China	2023	Porcine circovirus 3
OR296508.1	PCV3/CH/GX/N54/2023	China	2023	Porcine circovirus 3
OR296509.1	PCV3/CH/GX/N55/2023	China	2023	Porcine circovirus 3
OR296510.1	PCV3/CH/GX/N56/2023	China	2023	Porcine circovirus 3
OR296511.1	PCV3/CH/GX/N57/2023	China	2023	Porcine circovirus 3
OR296512.1	PCV3/CH/GX/N58/2023	China	2023	Porcine circovirus 3
OR296513.1	PCV3/CH/GX/N59/2023	China	2023	Porcine circovirus 3
OR296514.1	PCV3/CH/GX/N60/2023	China	2023	Porcine circovirus 3
OR296515.1	PCV3/CH/GX/N61/2023	China	2023	Porcine circovirus 3
OR296516.1	PCV3/CH/GX/N62/2023	China	2023	Porcine circovirus 3
OR296517.1	PCV3/CH/GX/N63/2023	China	2023	Porcine circovirus 3
OR296518.1	PCV3/CH/GX/N64/2023	China	2023	Porcine circovirus 3
OR296519.1	PCV3/CH/GX/N65/2023	China	2023	Porcine circovirus 3
OR296520.1	PCV3/CH/GX/N66/2023	China	2023	Porcine circovirus 3
OR296521.1	PCV3/CH/GX/N67/2023	China	2023	Porcine circovirus 3
OR296522.1	PCV3/CH/GX/N68/2023	China	2023	Porcine circovirus 3
OR296523.1	PCV3/CH/GX/N69/2023	China	2023	Porcine circovirus 3
OR296524.1	PCV3/CH/GX/N70/2023	China	2023	Porcine circovirus 3
OR296525.1	PCV3/CH/GX/N71/2023	China	2023	Porcine circovirus 3
OR296526.1	PCV3/CH/GX/N72/2023	China	2023	Porcine circovirus 3
OR296527.1	PCV3/CH/GX/N73/2023	China	2023	Porcine circovirus 3
OR480435.1	PCV2/CN/GD/2020/05	China	2020	Porcine circovirus 2
OR480436.1	PCV2/CN/GD/2020/07	China	2020	Porcine circovirus 2
OR480437.1	PCV2/CN/GD/2022/01	China	2022	Porcine circovirus 2
OR480438.1	PCV2/CN/GD/2022/02	China	2022	Porcine circovirus 2
OR480439.1	PCV2/CN/GD/2022/05	China	2022	Porcine circovirus 2
OR480448.1	PCV2/CN/GD/2020/01	China	2020	Porcine circovirus 2
OR480449.1	PCV2/CN/GD/2020/02	China	2020	Porcine circovirus 2
OR480450.1	PCV2/CN/GD/2020/03	China	2020	Porcine circovirus 2
OR480451.1	PCV2/CN/GD/2020/04	China	2020	Porcine circovirus 2
OR480452.1	PCV2/CN/GD/2020/06	China	2020	Porcine circovirus 2
OR480453.1	PCV2/CN/GD/2020/08	China	2020	Porcine circovirus 2
OR480454.1	PCV2/CN/GD/2020/09	China	2020	Porcine circovirus 2
OR480455.1	PCV2/CN/GD/2020/10	China	2020	Porcine circovirus 2
OR480456.1	PCV2/CN/GD/2021/01	China	2021	Porcine circovirus 2
OR480457.1	PCV2/CN/GD/2021/02	China	2021	Porcine circovirus 2
OR480458.1	PCV2/CN/GD/2021/03	China	2021	Porcine circovirus 2
OR480459.1	PCV2/CN/GD/2021/04	China	2021	Porcine circovirus 2
OR480460.1	PCV2/CN/GD/2021/05	China	2021	Porcine circovirus 2
OR480461.1	PCV2/CN/GD/2021/06	China	2021	Porcine circovirus 2
OR480462.1	PCV2/CN/GD/2021/07	China	2021	Porcine circovirus 2
OR480463.1	PCV2/CN/GD/2022/03	China	2022	Porcine circovirus 2
OR480464.1	PCV2/CN/GD/2022/04	China	2022	Porcine circovirus 2
OR480465.1	PCV2/CN/GD/2022/06	China	2022	Porcine circovirus 2
OR480466.1	PCV2/CN/GD/2022/07	China	2022	Porcine circovirus 2
OR480467.1	PCV2/CN/GD/2022/08	China	2022	Porcine circovirus 2
OR480468.1	PCV2/CN/GD/2022/09	China	2022	Porcine circovirus 2
OR480469.1	PCV2/CN/GD/2022/10	China	2022	Porcine circovirus 2
OR480470.1	PCV2/CN/GD/2022/11	China	2022	Porcine circovirus 2
OR480471.1	PCV2/CN/GD/2022/12	China	2022	Porcine circovirus 2
OR480472.1	PCV2/CN/GD/2022/13	China	2022	Porcine circovirus 2
OR480473.1	PCV2/CN/GD/2022/14	China	2022	Porcine circovirus 2
OR480474.1	PCV2/CN/GD/2022/15	China	2022	Porcine circovirus 2
OR480475.1	PCV2/CN/GD/2022/16	China	2022	Porcine circovirus 2
OR480476.1	PCV2/CN/GD/2022/17	China	2022	Porcine circovirus 2
OR480477.1	PCV2/CN/GD/2023/01	China	2023	Porcine circovirus 2
OR480478.1	PCV2/CN/GD/2023/02	China	2023	Porcine circovirus 2
OR480479.1	PCV2/CN/GD/2023/03	China	2023	Porcine circovirus 2
OR480480.1	PCV2/CN/GD/2023/04	China	2023	Porcine circovirus 2
OR480481.1	PCV2/CN/GD/2023/05	China	2023	Porcine circovirus 2
OR480482.1	PCV2/CN/GD/2023/06	China	2023	Porcine circovirus 2
OR480483.1	PCV2/CN/GD/2023/07	China	2023	Porcine circovirus 2
OR480484.1	PCV2/CN/GD/2023/08	China	2023	Porcine circovirus 2
OR480485.1	PCV2/CN/GD/2023/09	China	2023	Porcine circovirus 2
OR480486.1	PCV2/CN/GD/2023/10	China	2023	Porcine circovirus 2
OR480487.1	PCV2/CN/GD/2023/11	China	2023	Porcine circovirus 2
OR480488.1	PCV2/CN/GD/2023/12	China	2023	Porcine circovirus 2
OR480489.1	PCV2/CN/GD/2023/13	China	2023	Porcine circovirus 2
OR480490.1	PCV2/CN/GD/2023/14	China	2023	Porcine circovirus 2
OR480491.1	PCV2/CN/GD/2023/15	China	2023	Porcine circovirus 2
OR480492.1	PCV2/CN/GD/2023/16	China	2023	Porcine circovirus 2
OR480493.1	PCV2/CN/GD/2023/17	China	2023	Porcine circovirus 2
OR480494.1	PCV2/CN/GD/2023/18	China	2023	Porcine circovirus 2
OR480495.1	PCV2/CN/GD/2023/19	China	2023	Porcine circovirus 2
OR480496.1	PCV2/CN/GD/2023/20	China	2023	Porcine circovirus 2
OR480497.1	PCV2/CN/GD/2023/21	China	2023	Porcine circovirus 2
OR480498.1	PCV2/CN/GD/2023/22	China	2023	Porcine circovirus 2
OR480499.1	PCV2/CN/GD/2023/23	China	2023	Porcine circovirus 2
OR480500.1	PCV2/CN/GD/2023/24	China	2023	Porcine circovirus 2
OR503036.1	PCV3/CN/GD/2022/01	China	2022	Porcine circovirus 3
OR503037.1	PCV3/CN/GD/2022/02	China	2022	Porcine circovirus 3
OR503038.1	PCV3/CN/GD/2022/03	China	2022	Porcine circovirus 3
OR503039.1	PCV3/CN/GD/2022/04	China	2022	Porcine circovirus 3
OR503040.1	PCV3/CN/GD/2022/05	China	2022	Porcine circovirus 3
OR503041.1	PCV3/CN/GD/2022/06	China	2022	Porcine circovirus 3
OR532765.1	PCV3/CH/GD/N105/2023	China	2023	Porcine circovirus 3
OR532766.1	PCV3/CH/GD/N106/2023	China	2023	Porcine circovirus 3
OR532767.1	PCV3/CH/GD/N107/2023	China	2023	Porcine circovirus 3
OR532768.1	PCV3/CH/GD/N108/2023	China	2023	Porcine circovirus 3
OR532769.1	PCV3/CH/GD/N109/2023	China	2023	Porcine circovirus 3
OR532770.1	PCV3/CH/GD/N110/2023	China	2023	Porcine circovirus 3
OR532771.1	PCV3/CH/GD/N111/2023	China	2023	Porcine circovirus 3
OR532772.1	PCV3/CH/GD/N112/2023	China	2023	Porcine circovirus 3
OR532773.1	PCV3/CH/GD/N113/2023	China	2023	Porcine circovirus 3
OR532774.1	PCV3/CH/GD/N114/2023	China	2023	Porcine circovirus 3
OR532775.1	PCV3/CH/GD/N115/2023	China	2023	Porcine circovirus 3
OR532776.1	PCV3/CH/GD/N116/2023	China	2023	Porcine circovirus 3
OR532777.1	PCV3/CH/GD/N117/2023	China	2023	Porcine circovirus 3
OR532778.1	PCV3/CH/GD/N118/2023	China	2023	Porcine circovirus 3
OR532779.1	PCV3/CH/GD/N119/2023	China	2023	Porcine circovirus 3
OR532780.1	PCV3/CH/GD/N120/2023	China	2023	Porcine circovirus 3
OR532781.1	PCV3/CH/GD/N121/2023	China	2023	Porcine circovirus 3
OR532782.1	PCV3/CH/GD/N122/2023	China	2023	Porcine circovirus 3
OR542933.1	JS6415	China	2020	Porcine circovirus 2
OR542934.1	JS6427	China	2020	Porcine circovirus 2
OR542935.1	JS6434	China	2020	Porcine circovirus 2
OR542936.1	JS6436	China	2020	Porcine circovirus 2
OR542937.1	JS6447	China	2020	Porcine circovirus 2
OR542938.1	JS6468	China	2020	Porcine circovirus 2
OR542939.1	JS6454	China	2020	Porcine circovirus 2
OR542940.1	JS6459	China	2020	Porcine circovirus 2
OR542941.1	JS6619	China	2021	Porcine circovirus 2
OR542942.1	JS6623	China	2021	Porcine circovirus 2
OR542943.1	JS6624	China	2021	Porcine circovirus 2
OR542944.1	JS7104	China	2021	Porcine circovirus 2
OR542945.1	JS7121	China	2021	Porcine circovirus 2
OR542946.1	JS7125	China	2021	Porcine circovirus 2
OR542947.1	JS7144	China	2021	Porcine circovirus 2
OR542948.1	JS6621	China	2021	Porcine circovirus 2
OR542949.1	JS6626	China	2021	Porcine circovirus 2
OR542950.1	JS6661	China	2021	Porcine circovirus 2
OR542951.1	JS7159	China	2021	Porcine circovirus 2
OR542952.1	JS7178	China	2021	Porcine circovirus 2
OR542953.1	JS7182	China	2021	Porcine circovirus 2
OR542954.1	JS7183	China	2021	Porcine circovirus 2
OR552397.1	GD-2	China	2023	Porcine circovirus 2
OR567236.1	JS6411	China	2020	Porcine circovirus 2
OR567237.1	JS6416	China	2020	Porcine circovirus 2
OR567238.1	JS6458	China	2020	Porcine circovirus 2
OR567239.1	JS6668	China	2021	Porcine circovirus 2
OR567240.1	JS6669	China	2021	Porcine circovirus 2
OR567241.1	JS6666	China	2021	Porcine circovirus 2
OR636679.1	PCV3/CZ/GX-08/2022	China	2022	Porcine circovirus 3
OR684453.1	HN-1/2023	China	2023	Porcine circovirus 2
OR684454.1	HN-2/2023	China	2023	Porcine circovirus 2
OR702585.1	L7-2021	China	2021	Porcine circovirus 3
OR702586.1	L6-2020	China	2020	Porcine circovirus 3
OR702587.1	L5-2020	China	2020	Porcine circovirus 3
OR702588.1	L4-2020	China	2020	Porcine circovirus 3
OR702589.1	L3-2020	China	2020	Porcine circovirus 3
OR702590.1	L2-2020	China	2020	Porcine circovirus 3
OR702591.1	L1-2020	China	2020	Porcine circovirus 3
OR702593.1	L8-2021	China	2021	Porcine circovirus 3
OR702594.1	L9-2021	China	2021	Porcine circovirus 3
OR702595.1	L10-2021	China	2021	Porcine circovirus 3
OR712641.1	L11-2021	China	2021	Porcine circovirus 3
OR712642.1	L12-2021	China	2021	Porcine circovirus 3
OR712643.1	L13-2021	China	2021	Porcine circovirus 3
OR712644.1	L14-2021	China	2021	Porcine circovirus 3
OR712645.1	L15-2022	China	2022	Porcine circovirus 3
OR712646.1	L16-2022	China	2022	Porcine circovirus 3
OR712647.1	L17-2022	China	2022	Porcine circovirus 3
OR712648.1	L18-2022	China	2022	Porcine circovirus 3
OR712649.1	L19-2022	China	2022	Porcine circovirus 3
OR712650.1	L20-2022	China	2022	Porcine circovirus 3
OR712653.1	L23-2022	China	2022	Porcine circovirus 3
OR712654.1	L24-2022	China	2022	Porcine circovirus 3
OR758948.1	PCV3/CH/Guangxi-35	China	2022	Porcine circovirus 3
OR758949.1	PCV3/CH/Guangxi-36	China	2022	Porcine circovirus 3
OR758950.1	PCV3/CH/Guangxi-37	China	2022	Porcine circovirus 3
OR758951.1	PCV3/CH/Guangxi-38	China	2022	Porcine circovirus 3
OR758952.1	PCV3/CH/Guangxi-39	China	2022	Porcine circovirus 3
OR758953.1	PCV3/CH/Guangxi-40	China	2022	Porcine circovirus 3
OR758954.1	PCV3/CH/Guangxi-41	China	2022	Porcine circovirus 3
OR758955.1	PCV3/CH/Guangxi-42	China	2022	Porcine circovirus 3
OR758956.1	PCV3/CH/Guangxi-43	China	2022	Porcine circovirus 3
OR758957.1	PCV3/CH/Guangxi-44	China	2022	Porcine circovirus 3
OR758958.1	PCV3/CH/Guangxi-45	China	2022	Porcine circovirus 3
OR758959.1	PCV3/CH/Guangxi-46	China	2022	Porcine circovirus 3
OR758960.1	PCV3/CH/Guangxi-47	China	2022	Porcine circovirus 3
OR758961.1	PCV3/CH/Guangxi-48	China	2022	Porcine circovirus 3
OR758962.1	PCV3/CH/Guangxi-49	China	2022	Porcine circovirus 3
OR758963.1	PCV3/CH/Guangxi-50	China	2022	Porcine circovirus 3
OR758964.1	PCV3/CH/Guangxi-51	China	2022	Porcine circovirus 3
OR758965.1	PCV3/CH/Guangxi-52	China	2022	Porcine circovirus 3
OR758966.1	PCV3/CH/Guangxi-53	China	2022	Porcine circovirus 3
OR758967.1	PCV3/CH/Guangxi-54	China	2022	Porcine circovirus 3
OR758968.1	PCV3/CH/Guangxi-55	China	2022	Porcine circovirus 3
OR758969.1	PCV3/CH/Guangxi-56	China	2022	Porcine circovirus 3
OR758970.1	PCV3/CH/Guangxi-57	China	2022	Porcine circovirus 3
OR758971.1	PCV3/CH/Guangxi-58	China	2022	Porcine circovirus 3
OR758972.1	PCV3/CH/Guangxi-59	China	2022	Porcine circovirus 3
OR758973.1	PCV3/CH/Guangxi-60	China	2022	Porcine circovirus 3
OR758974.1	PCV3/CH/Guangxi-61	China	2022	Porcine circovirus 3
OR758975.1	PCV3/CH/Guangxi-62	China	2022	Porcine circovirus 3
OR758976.1	PCV3/CH/Guangxi-63	China	2022	Porcine circovirus 3
OR758977.1	PCV3/CH/Guangxi-64	China	2022	Porcine circovirus 3
OR758978.1	PCV3/CH/Guangxi-65	China	2022	Porcine circovirus 3
OR758979.1	PCV3/CH/Guangxi-66	China	2022	Porcine circovirus 3
OR758980.1	PCV3/CH/Guangxi-67	China	2022	Porcine circovirus 3
OR758981.1	PCV3/CH/Guangxi-68	China	2022	Porcine circovirus 3
OR758982.1	PCV3/CH/Guangxi-69	China	2022	Porcine circovirus 3
OR758983.1	PCV3/CH/Guangxi-70	China	2022	Porcine circovirus 3
OR758984.1	PCV3/CH/Guangxi-71	China	2022	Porcine circovirus 3
OR758985.1	PCV3/CH/Guangxi-72	China	2022	Porcine circovirus 3
OR758986.1	PCV3/CH/Guangxi-73	China	2022	Porcine circovirus 3
OR758987.1	PCV3/CH/Guangxi-74	China	2022	Porcine circovirus 3
OR758988.1	PCV3/CH/Guangxi-75	China	2022	Porcine circovirus 3
OR758989.1	PCV3/CH/Guangxi-76	China	2022	Porcine circovirus 3
OR758990.1	PCV3/CH/Guangxi-77	China	2022	Porcine circovirus 3
OR758991.1	PCV3/CH/Guangxi-78	China	2022	Porcine circovirus 3
OR758992.1	PCV3/CH/Guangxi-79	China	2022	Porcine circovirus 3
OR758993.1	PCV3/CH/Guangxi-80	China	2022	Porcine circovirus 3
OR758994.1	PCV3/CH/Guangxi-81	China	2022	Porcine circovirus 3
OR758995.1	PCV3/CH/Guangxi-82	China	2022	Porcine circovirus 3
OR758996.1	PCV3/CH/Guangxi-83	China	2022	Porcine circovirus 3
OR758997.1	PCV3/CH/Guangxi-84	China	2022	Porcine circovirus 3
OR785784.1	GDfs_2108	China	2021	Porcine circovirus 3
OR785785.1	GDhy_2110	China	2021	Porcine circovirus 3
OR785786.1	GDgz_2210	China	2022	Porcine circovirus 3
OR785787.1	GDsg_2209	China	2022	Porcine circovirus 3
OR785788.1	GDqy_2109	China	2021	Porcine circovirus 3
OR785789.1	GDzq_2209	China	2022	Porcine circovirus 3
OR861628.1	PCV3-20220823AB	China	2022	Porcine circovirus 3
OR861629.1	PCV3-2022082801PJ	China	2022	Porcine circovirus 3
OR861630.1	PCV3-2022090601LGS	China	2022	Porcine circovirus 3
OR861631.1	PCV3-2022090602LGS	China	2022	Porcine circovirus 3
OR861632.1	PCV3-2022090603LGS	China	2022	Porcine circovirus 3
OR861633.1	PCV3-20221002SN	China	2022	Porcine circovirus 3
OR861634.1	PCV3-20221020DY	China	2022	Porcine circovirus 3
OR861635.1	PCV3-20221108NJ	China	2022	Porcine circovirus 3
OR861636.1	PCV3-2023032301PJ	China	2023	Porcine circovirus 3
OR861637.1	PCV3-2023032302PJ	China	2023	Porcine circovirus 3
OR861638.1	PCV3-2023032301MS	China	2023	Porcine circovirus 3
OR861639.1	PCV3-2023032702MS	China	2023	Porcine circovirus 3
OR861640.1	PCV3-20230327QL	China	2023	Porcine circovirus 3
OR861641.1	PCV3-2023032701CZ	China	2023	Porcine circovirus 3
OR861642.1	PCV3-2023032702CZ	China	2023	Porcine circovirus 3
OR861643.1	PCV3-2023032703CZ	China	2023	Porcine circovirus 3
OR861644.1	PCV3-20230327DY	China	2023	Porcine circovirus 3
OR861645.1	PCV3-20230406GY01	China	2023	Porcine circovirus 3
OR861646.1	PCV3-2023040602GY	China	2023	Porcine circovirus 3
OR861647.1	PCV3-2023040601NJ	China	2023	Porcine circovirus 3
OR861648.1	PCV3-2023040602NJ	China	2023	Porcine circovirus 3
OR861649.1	UNVERIFIED:PCV3-20230413LS	China	2023	Porcine circovirus 3
OR861650.1	PCV3-20230413LGS	China	2023	Porcine circovirus 3
OR861651.1	PCV3-20230413NC	China	2023	Porcine circovirus 3
OR861652.1	PCV3-20230514LS	China	2023	Porcine circovirus 3
OR861653.1	PCV3-20230514GZ	China	2023	Porcine circovirus 3
OR861654.1	PCV3-2023051401YA	China	2023	Porcine circovirus 3
OR861655.1	PCV3-20230517YA	China	2023	Porcine circovirus 3
OR912201.1	L21-2022	China	2022	Porcine circovirus 3
OR912202.1	L22-2022	China	2022	Porcine circovirus 3
PP059057.1	PCV2-GX-YL-2158	China	2021	Porcine circovirus 2
PP179064.1	PCV3-China-HLJ-R2	China	2023	Porcine circovirus 3
PP179065.1	PCV3-China-NMG-B22-1	China	2023	Porcine circovirus 3
PP179066.1	PCV3-China-YN-B2	China	2023	Porcine circovirus 3
PP179067.1	PCV3-China-HLJ-XD-62	China	2023	Porcine circovirus 3
PP179068.1	PCV3-China-SXXA-XD-410	China	2023	Porcine circovirus 3
PP179069.1	PCV3-China-MDJ-XD-376	China	2023	Porcine circovirus 3
PP179070.1	PCV3-China-MDJ-XD-363	China	2023	Porcine circovirus 3
PP179071.1	PCV3-China-LN-14-5-4	China	2023	Porcine circovirus 3
PP179072.1	PCV3-China-JL-231	China	2023	Porcine circovirus 3
PP179073.1	PCV3-China-NMG-53-3	China	2023	Porcine circovirus 3
PP179074.1	PCV3-China-NMG-55-6	China	2023	Porcine circovirus 3
PP179075.1	PCV3-China-NMG-C1-2	China	2023	Porcine circovirus 3
PP179076.1	PCV3-China-NMG-C6-4	China	2023	Porcine circovirus 3
PP179077.1	PCV3-China-NMG-C9-4	China	2023	Porcine circovirus 3
PP179078.1	PCV3-China-JL-14-21-4	China	2023	Porcine circovirus 3
PP179079.1	PCV3-China-NMG-D5-3	China	2023	Porcine circovirus 3
PP179080.1	PCV3-China-NMG-12-1	China	2023	Porcine circovirus 3
PP179081.1	PCV3-China-NMG-57-7	China	2023	Porcine circovirus 3
PP179082.1	PCV2-JL-LB-6	China	2023	Porcine circovirus 2
PP179083.1	PCV2-JL-LB-13	China	2023	Porcine circovirus 2
PP179084.1	PCV2-JL-LB-30	China	2023	Porcine circovirus 2
PP179085.1	PCV2-JL-LB-79	China	2023	Porcine circovirus 2
PP179086.1	PCV2-JL-LB-163	China	2023	Porcine circovirus 2
PP179087.1	PCV2-JL-LB-238	China	2023	Porcine circovirus 2
PP179088.1	PCV2-JL-LB-282	China	2023	Porcine circovirus 2
PP179089.1	PCV2-JL-425	China	2023	Porcine circovirus 2
PP179090.1	PCV2-JL-519	China	2023	Porcine circovirus 2
PP179091.1	PCV2-JL-512	China	2023	Porcine circovirus 2
PP179092.1	PCV2-JL-554	China	2023	Porcine circovirus 2
PP179093.1	PCV2-JL-557	China	2023	Porcine circovirus 2
PP179094.1	PCV2-JL-606	China	2023	Porcine circovirus 2
PP179095.1	PCV2-JL-685	China	2023	Porcine circovirus 2
PP179096.1	PCV2-JL-687	China	2023	Porcine circovirus 2
PP179097.1	PCV2-HeN-15	China	2023	Porcine circovirus 2
PP179098.1	PCV2-XJ-21	China	2023	Porcine circovirus 2
PP179099.1	PCV2-GX-35	China	2023	Porcine circovirus 2
PP179100.1	PCV2-HN-61	China	2023	Porcine circovirus 2
PP179101.1	PCV2-GD-30	China	2023	Porcine circovirus 2
PP179102.1	PCV2-GX-27	China	2023	Porcine circovirus 2
PP179103.1	PCV2-SX-433	China	2023	Porcine circovirus 2
PP179104.1	PCV2-SX-430	China	2023	Porcine circovirus 2
PP179105.1	PCV2-SX-4007	China	2023	Porcine circovirus 2
PP179106.1	PCV2-JL-324	China	2023	Porcine circovirus 2
PP179107.1	PCV2-HLJ-64	China	2023	Porcine circovirus 2
PP179108.1	PCV2-HLJ-R2	China	2023	Porcine circovirus 2
PP179109.1	PCV2-JS-26-2	China	2023	Porcine circovirus 2
PP179110.1	PCV2-HLJ-W2	China	2023	Porcine circovirus 2
PP179111.1	PCV2-LN-13	China	2023	Porcine circovirus 2
PP179112.1	PCV2-HeB-15	China	2023	Porcine circovirus 2
PP179113.1	PCV2-HLJ-19	China	2023	Porcine circovirus 2
PP179114.1	PCV2-HeB-21-2	China	2023	Porcine circovirus 2
PP179115.1	PCV2-HeB-24-2	China	2023	Porcine circovirus 2
PP179116.1	PCV2-JS-25-2	China	2023	Porcine circovirus 2
PP179117.1	PCV2-NMG-35	China	2023	Porcine circovirus 2
PP179118.1	PCV2-LN-46	China	2023	Porcine circovirus 2
PP179119.1	PCV2-YN-1	China	2023	Porcine circovirus 2
PP179120.1	PCV2-HeB-22-2	China	2023	Porcine circovirus 2
PP179121.1	PCV2-SD-4	China	2023	Porcine circovirus 2
PP179122.1	PCV2-SD-44	China	2023	Porcine circovirus 2
PP179123.1	PCV2-LN-9	China	2023	Porcine circovirus 2
PP179124.1	PCV2-JL-14-16	China	2023	Porcine circovirus 2
PP179125.1	PCV2-JX-18	China	2023	Porcine circovirus 2
PP179126.1	PCV2-LN-21	China	2023	Porcine circovirus 2
PP179127.1	PCV2-HLJ-15-3	China	2023	Porcine circovirus 2
PP179128.1	PCV2-HLJ-LB-2	China	2023	Porcine circovirus 2
PP179129.1	PCV2-JL-231-9	China	2023	Porcine circovirus 2
PP179130.1	PCV2-NMG-1-8	China	2023	Porcine circovirus 2
PP179131.1	PCV2-NMG-1-4	China	2023	Porcine circovirus 2
PP179132.1	PCV2-NMG-16-9	China	2023	Porcine circovirus 2
PP179133.1	PCV2-HLJ-44-2	China	2023	Porcine circovirus 2
PP179134.1	PCV2-HLJ-36-1	China	2023	Porcine circovirus 2
PP179135.1	PCV2-HLJ-22-7	China	2023	Porcine circovirus 2
PP179136.1	PCV2-JL-23-8	China	2023	Porcine circovirus 2
PP179137.1	PCV2-LN-24-2	China	2023	Porcine circovirus 2
PP179138.1	PCV2-LN-47-5	China	2023	Porcine circovirus 2
PP179139.1	PCV2-HLJ-462-3	China	2023	Porcine circovirus 2
PP179140.1	PCV2-HLJ-491-1	China	2023	Porcine circovirus 2
PP179141.1	PCV2-NMG-57-13	China	2023	Porcine circovirus 2
PP179142.1	PCV2-JX-27-12	China	2023	Porcine circovirus 2
PP179143.1	PCV2-NMG-5-13	China	2023	Porcine circovirus 2
PP179144.1	PCV2-NMG-5-14	China	2023	Porcine circovirus 2
PP179145.1	PCV2-LN-14-5-1	China	2023	Porcine circovirus 2
PP196470.1	CN/Nanjing/2019	China	2019	Porcine circovirus 3
PP541472.1	SDrz2311	China	2023	Porcine circovirus 2
	HDX2	China	2023	Porcine circovirus 2
	HBX2	China	2023	Porcine circovirus 2
