# Supplementary material for: Discovery of viruses and bacteria associated with swine respiratory disease on farms at a nationwide scale in China using metatranscriptomic and metagenomic sequencing
Source: mSystems. 2025 Jan 30;10(2):e00025-25. doi: 10.1128/msystems.00025-25 (PMC11834406; doi:10.1128/msystems.00025-25)
Supplement: Table S6 — PPV strains used for the retrospective analysis in this study. [file msystems.00025-25-s0008.xls]

## Sheet: Sheet1
Table S6. PPV strains used for retrospective analysis in this study.
Genbank ID	Name	Country	Year	Genotype
MZ577027.1	SDQD20200424-830	China	2020	PPV1
MZ577029.1	JSYZ20190725-717	China	2019	PPV2
MZ577030.1	JSTZ20200503-1137	China	2020	PPV2
MZ577031.1	HBTS20180519-151	China	2018	PPV3
MZ577032.1	HBTS20180519-155	China	2018	PPV3
MZ577033.1	SDQD20200424-829	China	2020	PPV3
MZ577034.1	JSNJ20200425-838	China	2020	PPV3
MZ577036.1	FJFZ20200426-982	China	2020	PPV4
MZ577038.1	JSNJ20200426-911	China	2020	PPV5
MZ677266.1	CH/HN-3/2021	China	2021	PPV1
MZ706996.2	CH/HN-H/2021	China	2021	PPV1
OM801575.1	PPV7-11	China	2021	PPV7
OM801576.1	PPV7-1	China	2021	PPV7
OM801577.1	PPV7-29	China	2021	PPV7
OM801578.1	PPV7-30	China	2021	PPV7
OM801579.1	PPV7-38	China	2021	PPV7
OM801580.1	PPV7-40	China	2021	PPV7
OM801581.1	PPV7-41	China	2021	PPV7
OM801582.1	PPV7-42	China	2021	PPV7
OM801583.1	PPV7-57	China	2021	PPV7
OM801584.1	PPV7-59	China	2021	PPV7
OM801585.1	PPV7-61	China	2021	PPV7
OM801586.1	PPV7-63	China	2021	PPV7
ON698674.1	PPV2ZK-9/2021	China	2021	PPV2
ON698675.1	PPV2XM-15/2021	China	2021	PPV2
ON698676.1	PPV2SQ-16/2021	China	2021	PPV2
ON698677.1	PPV2XM-31/2021	China	2021	PPV2
ON698678.1	PPV2ZMD-20/2021	China	2021	PPV2
ON924737.1	SDPV1	China	2021	PPV1
ON924738.1	SDPV2	China	2021	PPV1
ON924739.1	SDPV3	China	2021	PPV1
OQ390104.1	XZ-PPV	China	2022	PPV1
OQ983803.1	18FJZZ35	China	2018	PPV7
OR046028.1	CN-JSCZ202011-1	China	2020	PPV2
OR046029.1	CN-JSYZ201909-2	China	2019	PPV2
OR046030.1	CN-JSZJ202104-2	China	2021	PPV3
OR046031.1	CN-JSXZ201804-1	China	2018	PPV4
OR046035.1	CN-JSYZ201909-1	China	2019	PPV1
OR046036.1	CN-JSZJ202104-1	China	2021	PPV1
PP711262.1	PPV8-SDWF-2023	China	2023	PPV8
PP842644.1	PPV8-A	China	2018	PPV8
PP842645.1	PPV8-B	China	2018	PPV8
PP842646.1	PPV8-G	China	2018	PPV8
PP842647.1	PPV8-H	China	2018	PPV8
PP842648.1	PPV8-I	China	2018	PPV8
	HBX1	China	2023	PPV7
	HDD2	China	2023	PPV2
	HDX1	China	2023	PPV2
MK378353.1	PPV6_VIRES_FJ01_C1	China	2017	PPV6
MK378354.1	PPV6_VIRES_GD01_C1	China	2017	PPV6
MK378359.1	PPV6_VIRES_GX02_C1	China	2017	PPV6
MK378367.1	PPV6_VIRES_GZ04_C1	China	2017	PPV6
MK378370.1	PPV6_VIRES_HeB03_C1	China	2017	PPV6
MK378372.1	PPV6_VIRES_HeN01_C1	China	2017	PPV6
MK378373.1	PPV6_VIRES_HLJ01_C1	China	2017	PPV6
MK378376.1	PPV6_VIRES_HuN01_C1	China	2017	PPV6
MK378377.1	PPV6_VIRES_HuN02_C1	China	2017	PPV6
MK378382.1	PPV6_VIRES_JX01_C1	China	2017	PPV6
MK378386.1	PPV6_VIRES_LN02_C1	China	2017	PPV6
MK378387.1	PPV6_VIRES_NM01_C1	China	2017	PPV6
MK378390.1	PPV6_VIRES_NX02_C1	China	2017	PPV6
MK378393.1	PPV6_VIRES_SD01_C1	China	2017	PPV6
MK378399.1	PPV6_VIRES_SX02_C1	China	2017	PPV6
MK378400.1	PPV6_VIRES_TJ01_C1	China	2017	PPV6
MK378401.1	PPV6_VIRES_YN01_C1	China	2017	PPV6
