# Supplementary material for: Discovery of viruses and bacteria associated with swine respiratory disease on farms at a nationwide scale in China using metatranscriptomic and metagenomic sequencing
Source: mSystems. 2025 Jan 30;10(2):e00025-25. doi: 10.1128/msystems.00025-25 (PMC11834406; doi:10.1128/msystems.00025-25)
Supplement: Table S7 — GETV strains used for retrospective analysis in this study. [file msystems.00025-25-s0009.xls]

## Sheet: Sheet1
Table S7. GETV strains used for retrospective analysis in this study.
Genbank ID	Name	Country	Year	Genotype
KY363862.1	HNJZ-S1	China	2011	G3
KY363863.1	HNJZ-S2	China	2015	G3
KY399029.1	GETV-V1	China	2016	G3
MF741771.1	HuN1	China	2017	G3
MG865965.1	AH9192	China	2017	G3
MG865966.1	HNNY-1	China	2016	G3
MG865967.1	HNNY-2	China	2016	G3
MG865968.1	HNPDS-1	China	2017	G3
MG865969.1	HNPDS-2	China	2017	G3
MK693225.1	SC201807	China	2018	G3
MN478486.1	SC483	China	2018	G3
MN478487.1	SC266	China	2018	G3
MT086508.1	GETV-GDFS2-2018	China	2018	G3
MT086509.1	GETV-GDFS9-2018	China	2018	G3
MT210319.1	JS18	China	2018	G3
MT269657.1	GX201808	China	2018	G3
MZ736786.1	SD201910	China	2019	G3
MZ736787.1	HuB201905	China	2019	G3
MZ736788.1	FJ202005-2	China	2020	G3
MZ736789.1	SX201809	China	2018	G3
MZ736790.1	JX202004	China	2020	G3
MZ736791.1	JS201809-2	China	2018	G3
MZ736792.1	HeN201907	China	2019	G3
MZ736793.1	HeB201707	China	2017	G3
MZ736794.1	GX202005	China	2020	G3
MZ736795.1	GX201909	China	2019	G3
MZ736796.1	GX1	China	2019	G3
MZ736797.1	GD201909	China	2019	G3
MZ736798.1	GD201907-1	China	2019	G3
MZ736799.1	FJ201807-1	China	2018	G3
MZ736800.1	HeN2021	China	2021	G3
MZ736801.1	HeN202009-2	China	2020	G3
OK423758.1	SC202009	China	2020	G3
OL352731.1	GETV-YL	China	2021	G3
OM363683.1	BJ0304	China	2021	G3
ON843770.1	GDJM2022	China	2022	G3
ON987235.1	GDQY2022	China	2022	G3
OP004827.1	SC202010	China	2020	G3
OP004828.1	SCZY202010	China	2020	G3
OQ863732.1	GETV-JX-CHN-22-P7	China	2022	G3
OQ968487.1	GETV-JX-CHN-22	China	2022	G3
OR487192.1	GDHYLC23	China	2023	G3
PP236766.1	JLy1	China	2023	G3
PP623164.1	SD2206/pig/China Shandong/2022	China	2022	G3
	XNX2	China	2023	G3
