# Supplementary material for: Discovery of viruses and bacteria associated with swine respiratory disease on farms at a nationwide scale in China using metatranscriptomic and metagenomic sequencing
Source: mSystems. 2025 Jan 30;10(2):e00025-25. doi: 10.1128/msystems.00025-25 (PMC11834406; doi:10.1128/msystems.00025-25)
Supplement: Table S8 — Antimicrobial resistance genes identified in this study. [file msystems.00025-25-s0010.xls]

## Sheet: CARD.type.profile
Table S8. Antimicrobial resistance genes identified in this study.
ARGs	Antimicrobial classes	DBX1	DBX2	HBD	HBX1	HBX2	HDD1	HDD2	HDX1	HDX2	HND1	HND2	HNX1	HNX2	HZD1	HZD2	HZX1	HZX2	XBD	XBX1	XBX2	XND	XNX1	XNX2
APH(3'')-Ib	aminoglycoside antibiotic	2.84038e-05	0	0	0	0	0	0	0	0	0	0	0	0	0	0	0	4.39872e-05	0	0	0	0	0	0
APH(3')-IIa	aminoglycoside antibiotic	0	0	0	4.78237e-05	5.26903e-05	0	0	0	0	0	0	0	0	0	0	0	0	0	6.72984e-05	0.000111658	0	0	8.23965e-05
APH(4)-Ia	aminoglycoside antibiotic	1.30378e-05	0	0	0	0	0	0	0	0	0	0	0	0	0	0	0	0	0	0	0	0	0	4.51932e-05
Bado_rpoB_RIF	rifamycin antibiotic	3.43766e-05	0	0	0	0	0	0	0	0	0	0	0	0	0	1.71581e-05	0	0	0	0.000110285	0	0	0	4.49301e-05
CRP	macrolide antibiotic, penam, fluoroquinolone antibiotic	1.58776e-05	0	0	0	0	0	0	0	0	0	0	0	0	0	0	0	0	0	0	0	0	0	0
Erm(O)-lrm	streptogramin antibiotic, lincosamide antibiotic, macrolide antibiotic	0	0	0	0	0	0	0	0	0	0	0	0	0	0	1.16386e-05	0	0	0	0	0	0	0	0.000345418
RanA	aminoglycoside antibiotic	3.09677e-05	0	4.5283e-05	0	4.64815e-06	0	0	0	0	0	0	0	0	0	0	0	2.02121e-05	0	0	0	0	0	0.000279945
Saur_mupA_MUP	mupirocin-like antibiotic	1.41416e-06	0	4.5354e-06	0	0	0	0	0	0	0	0	0	0	0	3.80524e-06	0	0	0	0	0	0	6.05374e-06	0.000658042
Saur_mupB_MUP	mupirocin-like antibiotic	0	0	0	0	0	0	0	0	0	0	0	0	0	0	7.28143e-06	0	0	0	0	0	0	0	0.00047021
TaeA	pleuromutilin antibiotic	0	0	0.00017034	0	0	0	0	0	0	0	0	0	0	0	0	0	0	0	0	0	0	0	0
YojI	peptide antibiotic	0	0	0	0	0	0	0	0	0	0	0	0	0	0	0	0	5.57708e-05	0	0	0	0	0	0
aadA2	aminoglycoside antibiotic	2.42361e-05	0	0	0	0	0	0	0	0	0	0	0	0	0	0	0	0	0	6.99865e-05	0	0	0	0
acrD	aminoglycoside antibiotic	1.45095e-05	0	0	0	0	0	0	0	0	0	0	0	0	0	0	0	3.44148e-05	0	0	0	0	0	0
bcrA	peptide antibiotic	0	0	2.99336e-05	0	0	0	0	0	0	0	0	0	0	0	0	0	0	0	0	0	0	0	0.000432551
dfrA31	diaminopyrimidine antibiotic	0	0	0	0	1.83616e-05	0	0	0	0	0	0	0	0	0	0	0	0	0	0	0	0	0	0.000212964
dfrI	diaminopyrimidine antibiotic	0	0	0	0	0	0	0	0	0	0	0	0	0	0	0	0	0	0	0	0	0	0	0.000311257
efrA	fluoroquinolone antibiotic;macrolide antibiotic;rifamycin antibiotic	0	0	0	0	0	0	0	0	0	0	0	0	0	0	1.40321e-05	0	0	0	0	0	0	0	4.89925e-05
efrB	fluoroquinolone antibiotic;macrolide antibiotic;rifamycin antibiotic	0	0	0	0	0	0	0	0	0	0	0	0	0	0	0	0	0	0	0	0	0	0	0.000339232
eptA	peptide antibiotic	0	0	0	0	0	0	0	0	0	0	0	0	0	0	0	0	0	0	0.000235884	0	0	0	0
evgS	fluoroquinolone antibiotic;macrolide antibiotic;penam;tetracycline antibiotic	3.95446e-05	0	0	0	0	0	0	0	0	0	0	0	0	0	0	0	0	0	0.000142718	0	0	0	0
gadX	fluoroquinolone antibiotic;macrolide antibiotic;penam	0	0	0	0	0	0	0	0	0	0	0	0	0	0	0	0	0.00027499	0	0	0	0	0	0
leuO	disinfecting agents and antiseptics;nucleoside antibiotic	5.36345e-06	0	0	0	0	0	0	0	0	0	0	0	0	0.000302899	0	0	0	0	0	0	0	0	0
lmrC	lincosamide antibiotic	1.88497e-05	0	0	0	0	0	0	0	0	0	0	0	0	0	0	0	3.89192e-05	0	0	0	0	0	0
lmrD	lincosamide antibiotic	0	0	0	0	6.56938e-06	0	0	0	0	0	0	0	0	0	4.34126e-06	0	0	0	0	0	0	0	0.000780004
lsaE	lincosamide antibiotic;pleuromutilin antibiotic;streptogramin antibiotic	3.74234e-06	0	0	0	0	0	0	0	0	0	0	0	0	0	0	0	0	0	0	0	0	0	0.000736723
macB	macrolide antibiotic	0	2.70727e-05	3.4398e-05	0	0	0	0	0	0	0	0	0	0	0	0	0	0	0	0	0	0	0	0.000518458
mdtF	fluoroquinolone antibiotic;macrolide antibiotic;penam	1.96947e-05	0	0	0	0	0	0	0	0	0	0	0	0	0	0	0	0	0	2.84315e-05	0	0	0	0
mphE	macrolide antibiotic	4.47931e-05	0	0	0	2.55451e-05	0	0	0	0	0	0	0	0	0	0	0	0.000228124	0	1.58229e-05	0	0	0	0
msbA	nitroimidazole antibiotic	0	0	0	0	0	0	0	0.000102722	0	0	0	0	0	0	0	0	1.8105e-05	0	0	0	0	0	0.00152047
msrE	macrolide antibiotic;streptogramin antibiotic	2.63401e-05	0	0	0	0	0	0	0	0.000109498	0	0	0	0	0	0	0	0.000136264	0	0	0	0	0	0
novA	aminocoumarin antibiotic	0	0	8.10908e-06	0	0	0	0	0	0	0	0	0	0	0	0	0	0.000136083	0	0	0	0	0	0.000416045
oleC	macrolide antibiotic	0	0	6.97249e-06	7.09865e-06	0	0	0	0	0	0	0	0	0	0	0	0	0	0	0	0	0	1.68027e-05	0.000610564
optrA	oxazolidinone antibiotic;phenicol antibiotic	3.15081e-05	0	6.63917e-06	0	0	0	0	0	0	0	0	0	0	0	0	0	0	0	0	0	0	0	0.000636556
otr(A)S.rim	tetracycline antibiotic	0	0	0	0	0	0	0	0	0	0	0	0	0	0	0	0	0	0	0	0	0	0	0.000204968
otr(C)	tetracycline antibiotic	1.65272e-05	0	0	0	0	0	0	0	0	0	0	0	0	0	0	0	0	0	0	0	0	0	0
rpoB2	peptide antibiotic;rifamycin antibiotic	0	0	8.67737e-06	0	0	9.6425e-05	0	0	0	2.11689e-05	0	3.96588e-06	0	0	0	0	3.65274e-05	0	0	0	0	0	0.000346285
salC	lincosamide antibiotic;pleuromutilin antibiotic;streptogramin A antibiotic;streptogramin antibiotic	0	0	0	0	0	0	0	0	0	0	0	0	0	0	0	0	7.72801e-06	0	0	0	0	0	0.000776962
tet(39)	tetracycline antibiotic	2.06605e-05	0	0	0	0	0	0	0	9.53622e-05	0	0	0	0	0	0	0	0	0	0	0	0	0	0
tet(L)	tetracycline antibiotic	7.87558e-06	0	0	0	0	0.000359912	0	0	0	0	0	0	0	0.000146093	3.49636e-05	0	0	0	0	0	0	0	0
tet(Q)	tetracycline antibiotic	0	0	0	0	0	0	0	0	0	0	0	0	0	0	0	0	0.000145519	0	0	0	0	0	0
tet(T)	tetracycline antibiotic	0	0	1.02784e-05	0	0	0	0	0	0	0	0	0	0	0	0	0	0	0	0	0	0	0	0.000229721
tet(W/32/O)	tetracycline antibiotic	0	0	0	0	0	0	0	0	0	0	0	0	0	0	0	0	0	0	0	0	0	0	0.000331704
tetA(46)	tetracycline antibiotic	0	0	1.99831e-05	0	7.11026e-06	0	0	0	0	0	0	0	0	0	0	0	0	0	0	0	0	0	0.000883996
tetA(58)	tetracycline antibiotic	3.15081e-05	0	0	0	0	0	0	0	0	0	0	0	0	0	0	0	0	0	0	0	0	1.21401e-05	0.000387627
tetB(P)	tetracycline antibiotic	0	0	9.05441e-06	0	0	0	0	0	0	0	0	0	0	0	0	0	0.000106227	0	0	0	0	0	0.000242203
tlrC	lincosamide antibiotic;macrolide antibiotic	0	0	6.97249e-06	0	5.72426e-06	0	0	0	0	0	0	0	0	0	1.33422e-05	0	0	0	0	0	0	0	0.000528412
vanH_in_vanO_cl	glycopeptide antibiotic	0	0	0	0	0	9.56662e-05	0	0	0	0	0	0	0	0	0	0	0	0	0	0	0	0	0
vgaB	pleuromutilin antibiotic;streptogramin A antibiotic;streptogramin antibiotic	0	0	0	0	0	0	0	0	0	0	0	0	0	0	0	0	0	0	0	0	0	0	6.72059e-05
